# Supplementary material for: Predicting phenotypic traits of prokaryotes from protein domain frequencies
Source: BMC Bioinformatics. 2010 Sep 24;11:481. doi: 10.1186/1471-2105-11-481 (PMC2955703; doi:10.1186/1471-2105-11-481)
Supplement: Additional file 2 — Lists of phenotype-specific discriminative domain families. The archive "discDomains.zip" contains lists of the 50 most discriminative (indicative and counterindicative) Pfam domain families associated with the four phenotype categories "Endospores","Gram stain", "Motility" and "Oxygen Requirement" in HTML format. [file 1471-2105-11-481-S2.ZIP]

Archive with 4 entries (4 files):
- DiscDomains_Endospores.html
- DiscDomains_GramStain.html
- DiscDomains_Motility.html
- DiscDomains_OxygenRequirement.html
