# Supplementary material for: Predicting phenotypic traits of prokaryotes from protein domain frequencies
Source: BMC Bioinformatics. 2010 Sep 24;11:481. doi: 10.1186/1471-2105-11-481 (PMC2955703; doi:10.1186/1471-2105-11-481)
Supplement: Additional file 5 — Protein domain profile data. The file "EvaluationData.zip" consists of two comma separated value (CSV) files containing the data matrices with UFO counts associated with all organisms of the validation and test set, respectively. Here, each column corresponds to one organism and each row corresponds to one of the 10797 Pfam-A (version 23.0) families PF00001,..., PF10797. In addition, two CSV files contain the list of organism names and the associated NCBI phenotype annotation for the categories used in this study. [file 1471-2105-11-481-S5.ZIP]

Archive with 4 entries (4 files):
- ProfilesUniqueTest.csv
- ProfilesUniqueValidation.csv
- OrganismsTest.csv
- OrganismsValidation.csv
