# Supplementary material for: Predicting phenotypic traits of prokaryotes from protein domain frequencies
Source: BMC Bioinformatics. 2010 Sep 24;11:481. doi: 10.1186/1471-2105-11-481 (PMC2955703; doi:10.1186/1471-2105-11-481)
Supplement: Additional file 5 — Protein domain profile data. The file "EvaluationData.zip" consists of two comma separated value (CSV) files containing the data matrices with UFO counts associated with all organisms of the validation and test set, respectively. Here, each column corresponds to one organism and each row corresponds to one of the 10797 Pfam-A (version 23.0) families PF00001,..., PF10797. In addition, two CSV files contain the list of organism names and the associated NCBI phenotype annotation for the categories used in this study. [file 1471-2105-11-481-S5.ZIP › OrganismsTest.csv]

Organism name	Endospores	Gram Stain	Motility	Oxygen_Req
Acetobacter pasteurianus IFO 3283-01		-		Aerobic
Acetobacter pasteurianus IFO 3283-01-42C		-		Aerobic
Acetobacter pasteurianus IFO 3283-03		-		Aerobic
Acetobacter pasteurianus IFO 3283-07		-		Aerobic
Acetobacter pasteurianus IFO 3283-12
Acetobacter pasteurianus IFO 3283-22		-		Aerobic
Acetobacter pasteurianus IFO 3283-26		-		Aerobic
Acetobacter pasteurianus IFO 3283-32		-		Aerobic
Acidaminococcus sp. D21
Acidimicrobium ferrooxidans DSM 10331	No	+		Anaerobic
Acidobacterium capsulatum ATCC 51196	No	-	No	Aerobic
Acidovorax delafieldii 2AN	No	-	Yes	Aerobic
Acinetobacter radioresistens SK82
Acinetobacter sp. ATCC 27244
Actinobacillus minor 202		-
Actinomyces odontolyticus ATCC 17982	No	+	No	Facultative
Actinomyces urogenitalis DSM 15434
Actinosynnema mirum DSM 43827		+
Aggregatibacter aphrophilus NJ8700
Alistipes putredinis DSM 17216	No	-	No	Anaerobic
Anaerococcus prevotii DSM 20548	No	+	No	Anaerobic
Anaerococcus tetradius ATCC 35098
Anaerofustis stercorihominis DSM 17244	No	+		Anaerobic
Anaerostipes caccae DSM 14662	No			Anaerobic
Anaerotruncus colihominis DSM 17241		+	No	Anaerobic
Asticcacaulis excentricus CB 48	No	-	Yes	Aerobic
Azotobacter vinelandii DJ		-	Yes	Aerobic
Bacillus anthracis str. A0248	Yes	+	Yes	Facultative
Bacillus anthracis str. CDC 684
Bacillus cereus 03BB102	Yes	+	No	Aerobic
Bacillus cereus 172560W	Yes	+	Yes	Aerobic
Bacillus cereus 95/8201	Yes	+	Yes	Aerobic
Bacillus cereus AH1271	Yes	+	Yes	Aerobic
Bacillus cereus AH1272	Yes	+	Yes	Aerobic
Bacillus cereus AH1273	Yes	+	Yes	Aerobic
Bacillus cereus AH603	Yes	+	Yes	Aerobic
Bacillus cereus AH621	Yes	+	Yes	Aerobic
Bacillus cereus AH676	Yes	+	Yes	Aerobic
Bacillus cereus ATCC 10876	Yes	+	Yes	Aerobic
Bacillus cereus ATCC 4342	Yes	+	Yes	Aerobic
Bacillus cereus BDRD-Cer4	Yes	+	Yes	Aerobic
Bacillus cereus BDRD-ST196	Yes	+	Yes	Aerobic
Bacillus cereus BDRD-ST24	Yes	+	Yes	Aerobic
Bacillus cereus BDRD-ST26	Yes	+	Yes	Aerobic
Bacillus cereus F65185	Yes	+	Yes	Aerobic
Bacillus cereus H3081.97	Yes	+	Yes	Aerobic
Bacillus cereus MM3	Yes	+	Yes	Aerobic
Bacillus cereus R309803	Yes	+	Yes	Aerobic
Bacillus cereus Rock3-28	Yes	+	Yes	Aerobic
Bacillus cereus Rock3-29	Yes	+	Yes	Aerobic
Bacillus cereus Rock3-44	Yes	+	Yes	Aerobic
Bacillus cereus Rock4-18	Yes	+	Yes	Aerobic
Bacillus cereus m1293	Yes	+	Yes	Aerobic
Bacillus cereus m1550	Yes	+	Yes	Aerobic
Bacillus mycoides DSM 2048	Yes	+	No
Bacillus mycoides Rock1-4	Yes	+	No	Aerobic
Bacillus mycoides Rock3-17	Yes	+	No	Aerobic
Bacillus pseudomycoides DSM 12442	Yes	+	No	Aerobic
Bacillus sp. NRRL B-14911	Yes	+
Bacillus thuringiensis IBL 200	Yes	+	Yes	Aerobic
Bacillus thuringiensis IBL 4222	Yes	+	Yes	Aerobic
Bacillus thuringiensis serovar andalousiensis BGSC 4AW1	Yes	+	Yes	Aerobic
Bacillus thuringiensis serovar huazhongensis BGSC 4BD1	Yes	+	Yes	Aerobic
Bacillus thuringiensis serovar kurstaki str. T03a001	Yes	+	Yes	Aerobic
Bacillus thuringiensis serovar pakistani str. T13001	Yes	+	Yes	Aerobic
Bacillus thuringiensis serovar pondicheriensis BGSC 4BA1	Yes	+	Yes	Aerobic
Bacillus thuringiensis serovar pulsiensis BGSC 4CC1	Yes	+	Yes	Aerobic
Bacillus thuringiensis serovar sotto str. T04001	Yes	+	Yes	Aerobic
Bacillus thuringiensis serovar thuringiensis str. T01001	Yes	+	Yes	Aerobic
Bacillus thuringiensis serovar tochigiensis BGSC 4Y1	Yes	+	Yes	Aerobic
Bacteroides capillosus ATCC 29799		-		Anaerobic
Bacteroides coprocola DSM 17136	No	-		Anaerobic
Bacteroides dorei DSM 17855	No	-	No	Anaerobic
Bacteroides eggerthii DSM 20697	No	-	No	Anaerobic
Bacteroides intestinalis DSM 17393	No	-		Anaerobic
Bacteroides ovatus ATCC 8483	No	-		Anaerobic
Bacteroides pectinophilus ATCC 43243	No	-	No	Anaerobic
Bacteroides plebeius DSM 17135	No	-	No	Anaerobic
Bacteroides stercoris ATCC 43183	No	-		Anaerobic
Bacteroides uniformis ATCC 8492	No	-		Anaerobic
Bartonella grahamii as4aup		-		Aerobic
Bermanella marisrubri	No	-	Yes	Aerobic
Beutenbergia cavernae DSM 12333	No	+	No	Aerobic
Bifidobacterium adolescentis L2-32	No	+	No	Anaerobic
Bifidobacterium angulatum DSM 20098	No	+	No	Anaerobic
Bifidobacterium animalis subsp. lactis Bl-04	No	+	No	Anaerobic
Bifidobacterium animalis subsp. lactis DSM 10140	No	+	No	Anaerobic
Bifidobacterium breve DSM 20213	No	+	No	Anaerobic
Bifidobacterium dentium ATCC 27678	Yes	+		Anaerobic
Bifidobacterium longum subsp. infantis ATCC 55813
Blastopirellula marina DSM 3645
Blautia hydrogenotrophica DSM 10507	No	+		Anaerobic
Borrelia burgdorferi 118a	No		Yes	Microaerophilic
Borrelia burgdorferi 29805			Yes	Microaerophilic
Borrelia burgdorferi 64b			Yes	Microaerophilic
Borrelia burgdorferi 72a	No		Yes	Microaerophilic
Borrelia burgdorferi 94a	No		Yes	Microaerophilic
Borrelia burgdorferi Bol26	No		Yes	Microaerophilic
Borrelia burgdorferi WI91-23			Yes	Microaerophilic
Borrelia garinii Far04			Yes	Microaerophilic
Borrelia garinii PBr			Yes	Microaerophilic
Borrelia sp. SV1			Yes	Microaerophilic
Borrelia spielmanii A14S			Yes	Microaerophilic
Brachybacterium faecium DSM 4810		+	No	Aerobic
Brachyspira murdochii DSM 12563	No	-	Yes	Facultative
Brevibacillus brevis NBRC 100599		+	Yes	Aerobic
Brucella ceti str. Cudo		-		Aerobic
Brucella melitensis ATCC 23457		-		Facultative
Brucella microti CCM 4915
Bryantella formatexigens DSM 14469	No	+	No	Anaerobic
Burkholderia glumae BGR1		-	No	Aerobic
Burkholderia mallei GB8 horse 4		-	No
Burkholderia mallei PRL-20		-	No	Aerobic
Burkholderia pseudomallei MSHR346		-	Yes	Aerobic
Campylobacter showae RM3277		-
Candidatus Accumulibacter phosphatis clade IIA str. UW-1		-
Candidatus Hamiltonella defensa 5AT (Acyrthosiphon pisum)
Candidatus Liberibacter asiaticus str. psy62
Candidatus Pelagibacter ubique HTCC1002		-		Aerobic
Candidatus Sulcia muelleri SMDSEM
Capnocytophaga gingivalis ATCC 33624
Capnocytophaga ochracea DSM 7271	No	-	Yes	Facultative
Catenulispora acidiphila DSM 44928	Yes	+		Aerobic
Cellulomonas flavigena DSM 20109		+	Yes	Facultative
Chitinophaga pinensis DSM 2588	No	-	Yes	Aerobic
Chlamydia trachomatis B/Jali20/OT		-
Chryseobacterium gleum ATCC 35910
Citrobacter youngae ATCC 29220		-		Anaerobic
Clostridium asparagiforme DSM 15981	Yes	+		Anaerobic
Clostridium bartlettii DSM 16795	Yes	+		Anaerobic
Clostridium bolteae ATCC BAA-613	Yes	+	Yes	Anaerobic
Clostridium botulinum A2 str. Kyoto	Yes	+	Yes	Anaerobic
Clostridium botulinum Ba4 str. 657	Yes	_	Yes	Anaerobic
Clostridium botulinum D str. 1873	Yes	+	Yes	Anaerobic
Clostridium butyricum E4 str. BoNT E BL5262
Clostridium cellulovorans 743B	Yes	-	No	Anaerobic
Clostridium hiranonis DSM 13275	Yes	+	No	Anaerobic
Clostridium hylemonae DSM 15053		+	No	Anaerobic
Clostridium kluyveri NBRC 12016	Yes	+	Yes	Anaerobic
Clostridium leptum DSM 753	Yes	+	Yes	Anaerobic
Clostridium nexile DSM 1787	Yes	+		Anaerobic
Clostridium papyrosolvens DSM 2782	Yes	-
Clostridium ramosum DSM 1402	Yes	+		Anaerobic
Clostridium scindens ATCC 35704	Yes	+	Yes	Anaerobic
Clostridium sp. L2-50	Yes	+		Anaerobic
Clostridium sp. M62/1		+		Anaerobic
Clostridium sp. SS2/1		+		Anaerobic
Clostridium spiroforme DSM 1552	Yes	+	No	Anaerobic
Collinsella stercoris DSM 13279	No	+	No	Anaerobic
Congregibacter litoralis KT71
Coprococcus comes ATCC 27758	No	+	No	Anaerobic
Coprococcus eutactus ATCC 27759	No	+	No	Anaerobic
Corynebacterium accolens ATCC 49725
Corynebacterium aurimucosum ATCC 700975	No	+	No	Facultative
Corynebacterium glucuronolyticum ATCC 51866
Corynebacterium glucuronolyticum ATCC 51867
Corynebacterium kroppenstedtii DSM 44385	No	+	-	Facultative
Corynebacterium lipophiloflavum DSM 44291
Corynebacterium matruchotii ATCC 14266		+
Corynebacterium matruchotii ATCC 33806
Corynebacterium pseudogenitalium ATCC 33035
Corynebacterium striatum ATCC 6940
Corynebacterium tuberculostearicum SK141		+	Non-motile
Croceibacter atlanticus HTCC2559		-	No	Aerobic
Cryptobacterium curtum DSM 15641	No	+	No	Anaerobic
Deinococcus deserti VCD115	No	-	No	Aerobic
Denitrovibrio acetiphilus DSM 12809	No	-	Yes	Anaerobic
Desulfomicrobium baculatum DSM 4028		-		Anaerobic
Desulfovibrio magneticus RS-1
Desulfovibrio piger ATCC 29098	No	-	Yes	Anaerobic
Desulfovibrio vulgaris RCH1
Dethiosulfovibrio peptidovorans DSM 11002	No	-	Yes	Aerobic
Dickeya dadantii Ech703	No	-	Yes	Facultative
Dickeya zeae Ech1591
Dokdonia donghaensis MED134
Dorea formicigenerans ATCC 27755	No	+		Anaerobic
Dorea longicatena DSM 13814	No	+		Anaerobic
Dyadobacter fermentans DSM 18053	No	-	No	Aerobic
Edwardsiella ictaluri 93-146	No	-	Yes	Facultative
Eikenella corrodens ATCC 23834	No	-	Yes	Anaerobic
Enterobacter cancerogenus ATCC 35316		-		Facultative
Enterococcus faecalis ATCC 29200
Enterococcus faecalis HH22
Enterococcus faecalis TUSoD Ef11
Enterococcus faecalis TX0104		+		Facultative
Enterococcus faecalis TX1322
Enterococcus faecium TX1330
Erythrobacter sp. NAP1	No	-	Yes	Aerobic
Escherichia albertii TW07627		-	No	Facultative
Escherichia coli 53638	No	-	Yes	Facultative
Escherichia coli 83972
Escherichia coli B str. REL606	No	-	Yes	Facultative
Escherichia coli B171		-	Yes
Escherichia coli BL21	No	-	Yes	Facultative
Escherichia coli BW2952	No	-	Yes	Facultative
Escherichia coli O157:H7 str. TW14359	No	-	Yes	Facultative
Escherichia coli O157:H7 str. TW14588		-	Yes	Facultative
Eubacterium biforme DSM 3989	No	+		Anaerobic
Eubacterium dolichum DSM 3991		+		Anaerobic
Eubacterium eligens ATCC 27750		-		Anaerobic
Eubacterium rectale ATCC 33656	No	+		Anaerobic
Eubacterium siraeum DSM 15702		+		Anaerobic
Eubacterium ventriosum ATCC 27560		+		Anaerobic
Faecalibacterium prausnitzii A2-165	No	-	No	Anaerobic
Faecalibacterium prausnitzii M21/2	No	-	No	Anaerobic
Fibrobacter succinogenes subsp. succinogenes S85	No	-	No	Anaerobic
Finegoldia magna ATCC 53516
Flavobacteria bacterium BBFL7
Flavobacteriaceae bacterium 3519-10
Flavobacteriales bacterium HTCC2170
Francisella novicida FTE	No	-	No	Aerobic
Fulvimarina pelagi HTCC2506		-		Aerobic
Gemmatimonas aurantiaca T-27	No	-	Yes	Aerobic
Geobacillus sp. Y4.1MC1		+		Aerobic
Geobacillus sp. Y412MC52	Yes	+	Yes	Facultative
Geodermatophilus obscurus DSM 43160		-	No	Aerobic
Gordonia bronchialis DSM 43247		+	No	Aerobic
Haliangium ochraceum DSM 14365		-	Yes	Aerobic
Halogeometricum borinquense DSM 11551	No	-	Yes	Aerobic
Halomicrobium mukohataei DSM 12286			Yes	Facultative
Halorhabdus utahensis DSM 12940	No	-	Yes	Aerobic
Helicobacter pylori B38		-	Yes	Aerobic
Hirschia baltica ATCC 49814	No		Yes	Aerobic
Hoeflea phototrophica DFL-43		-	Yes	Microaerophilic
Holdemania filiformis DSM 12042	No	+		Anaerobic
Hyphomicrobium denitrificans ATCC 51888	No	-	Yes	Aerobic
Idiomarina baltica OS145		-	Yes	Aerobic
Janibacter sp. HTCC2649		+
Jonesia denitrificans DSM 20603	No	+	Yes	Facultative
Kangiella koreensis DSM 16069	No	-	No	Facultative
Kordia algicida OT-1		-	No	Aerobic
Kribbella flavida DSM 17836	Yes	+		Aerobic
Kytococcus sedentarius DSM 20547	No	+	No	Aerobic
Lactobacillus acidophilus ATCC 4796
Lactobacillus brevis subsp. gravesensis ATCC 27305
Lactobacillus buchneri ATCC 11577
Lactobacillus fermentum ATCC 14931
Lactobacillus gasseri JV-V03
Lactobacillus hilgardii ATCC 8290
Lactobacillus jensenii 269-3
Lactobacillus jensenii JV-V16
Lactobacillus johnsonii ATCC 33200
Lactobacillus paracasei subsp. paracasei ATCC 25302
Lactobacillus plantarum JDM1
Lactobacillus plantarum subsp. plantarum ATCC 14917
Lactobacillus reuteri CF48-3A
Lactobacillus reuteri MM2-3
Lactobacillus reuteri MM4-1A
Lactobacillus rhamnosus GG		+		Facultative
Lactobacillus rhamnosus HN001		+		Facultative
Lactobacillus rhamnosus LMS2-1
Lactobacillus rhamnosus Lc 705		+		Facultative
Lactobacillus ruminis ATCC 25644
Lactobacillus salivarius ATCC 11741
Lactobacillus ultunensis DSM 16047
Lactobacillus vaginalis ATCC 49540
Laribacter hongkongensis HLHK9	No	-	Yes	Anaerobic
Leeuwenhoekiella blandensis MED217		-
Leptotrichia buccalis DSM 1135		-	No	Anaerobic
Leuconostoc mesenteroides subsp. cremoris ATCC 19254
Listeria grayi DSM 20601
Listeria monocytogenes Clip80459
Loktanella vestfoldensis SKA53		-		Aerobic
Macrococcus caseolyticus JCSC5402	No	+	No	Facultative
Marinomonas sp. MED121		-	Yes	Aerobic
Mariprofundus ferrooxydans PV-1
Meiothermus ruber DSM 1279			No	Aerobic
Meiothermus silvanus DSM 9946			No	Aerobic
Methanobrevibacter smithii DSM 2375		+	No	Anaerobic
Methanocaldococcus fervens AG86		-		Anaerobic
Methylobacterium extorquens AM1		-	Yes	Facultative
Methylobacterium extorquens DM4		-	Yes	Aerobic
Methylotenera mobilis JLW8	No	-	Yes	Aerobic
Methylovorus sp. SIP3-4	No	-	Yes	Aerobic
Mobiluncus mulieris ATCC 35243
Mycobacterium bovis BCG str. Tokyo 172	No	+	No	Aerobic
Mycobacterium tuberculosis KZN 1435	No	+	Yes	Aerobic
Mycoplasma conjunctivae	No		No	Microaerophilic
Mycoplasma mycoides subsp. capri str. GM12	No	-	No	Anaerobic
Neisseria flavescens SK114
Neisseria sicca ATCC 29256	No	-	No	Aerobic
Neorickettsia risticii str. Illinois
Neptuniibacter caesariensis		-	Yes	Aerobic
Nitrobacter sp. Nb-311A		-		Facultative
Nitrococcus mobilis Nb-231			Yes	Aerobic
Nitrosomonas sp. AL212	No	-	Yes
Nocardiopsis dassonvillei subsp. dassonvillei DSM 43111
Oceanicaulis alexandrii HTCC2633		-	Yes	Aerobic
Oceanicola batsensis HTCC2597		-	No	Aerobic
Oceanicola granulosus HTCC2516		-	No	Aerobic
Oribacterium sinus F0268
Parabacteroides johnsonii DSM 18315	No	-		Anaerobic
Parabacteroides merdae ATCC 43184	No	-		Anaerobic
Parvimonas micra ATCC 33270		+		Anaerobic
Parvularcula bermudensis HTCC2503	No	-	Yes	Aerobic
Pectobacterium carotovorum subsp. carotovorum PC1
Pectobacterium wasabiae WPP163
Pedobacter heparinus DSM 2366	No	-	Yes	Aerobic
Phaeobacter gallaeciensis 2.10
Phaeobacter gallaeciensis BS107		-
Photobacterium angustum S14		-	Yes	Facultative
Photobacterium profundum 3TCK		-	Yes	Facultative
Photobacterium sp. SKA34		-		Facultative
Photorhabdus asymbiotica	No	-	Yes	Facultative
Planctomyces limnophilus DSM 3776		-	Yes	Aerobic
Polaribacter irgensii 23-P		-	Yes	Aerobic
Porphyromonas endodontalis ATCC 35406
Porphyromonas uenonis 60-3
Prevotella copri DSM 18205	No	-	No	Anaerobic
Prevotella melaninogenica ATCC 25845
Proteus mirabilis ATCC 29906
Proteus penneri ATCC 35198	No	-	Yes	Anaerobic
Providencia alcalifaciens DSM 30120		-	Yes	Facultative
Providencia rustigianii DSM 4541	No	-	Yes	Facultative
Providencia stuartii ATCC 25827	No	-	Yes	Facultative
Pseudoalteromonas tunicata D2		-	Yes	Facultative
Pseudomonas fluorescens SBW25		-	Yes	Aerobic
Psychroflexus torquis ATCC 700755			Yes	Aerobic
Psychromonas sp. CNPT3		-	Yes	Facultative
Ralstonia solanacearum IPO1609				Aerobic
Reinekea blandensis MED297
Rhizobium sp. NGR234		-	Yes	Aerobic
Rhodobacterales bacterium HTCC2654
Rhodococcus erythropolis PR4		+
Rhodococcus erythropolis SK121
Rhodococcus opacus B4		+	No	Aerobic
Rhodothermus marinus DSM 4252		-		Aerobic
Rickettsia africae ESF-5		-		Aerobic
Rickettsia peacockii str. Rustic		-		Aerobic
Robiginitalea biformata HTCC2501		-		Aerobic
Roseobacter litoralis Och 149
Roseobacter sp. MED193		-	Yes	Aerobic
Roseovarius nubinhibens ISM		-	Yes	Aerobic
Roseovarius sp. 217		-		Aerobic
Roseovarius sp. HTCC2601		-		Aerobic
Ruminococcus gnavus ATCC 29149	No	+		Anaerobic
Ruminococcus lactaris ATCC 29176	No	+	No	Anaerobic
Ruminococcus obeum ATCC 29174	No	+	No	Anaerobic
Ruminococcus torques ATCC 27756	No	+	No	Anaerobic
Saccharomonospora viridis DSM 43017	Yes
Salmonella enterica subsp. enterica serovar Kentucky str. CVM29188		-	Yes	Facultative
Salmonella enterica subsp. enterica serovar Virchow str. SL491		-	Yes	Facultative
Sebaldella termitidis ATCC 33386	No	-	No	Anaerobic
Selenomonas flueggei ATCC 43531
Shuttleworthia satelles DSM 14600
Sideroxydans lithotrophicus ES-1
Slackia heliotrinireducens DSM 20476	No	+	No	Anaerobic
Sphaerobacter thermophilus DSM 20745	No	+
Sphingobacterium spiritivorum ATCC 33300
Sphingobacterium spiritivorum ATCC 33861
Sphingomonas sp. SKA58		-		Aerobic
Spirosoma linguale DSM 74
Stackebrandtia nassauensis DSM 44728		+	No	Aerobic
Staphylococcus aureus subsp. aureus MN8
Staphylococcus aureus subsp. aureus TCH130
Staphylococcus aureus subsp. aureus TCH60
Staphylococcus aureus subsp. aureus TCH70
Staphylococcus aureus subsp. aureus USA300_TCH959	No	+	No	Facultative
Staphylococcus epidermidis BCM-HMP0060
Staphylococcus epidermidis M23864:W1
Staphylococcus epidermidis W23144
Staphylococcus warneri L37603
Stigmatella aurantiaca DW4/3-1	Yes	-	Yes	Aerobic
Streptococcus dysgalactiae subsp. equisimilis GGS_124	No	+	No
Streptococcus infantarius subsp. infantarius ATCC BAA-102	No	+	No	Facultative
Streptococcus mutans NN2025	No	+	No	Facultative
Streptococcus pneumoniae 70585	No	_	No	Facultative
Streptococcus pneumoniae JJA	No	+	No	Facultative
Streptococcus pneumoniae P1031	No	-	No	Facultative
Streptococcus pneumoniae TCH8431/19A
Streptococcus pneumoniae Taiwan19F-14	No	+	No	Facultative
Streptococcus salivarius SK126
Streptococcus suis 89/1591	No	+	No	Facultative
Streptococcus suis BM407	No	+	No	Facultative
Streptococcus suis P1/7	No	+	No	Facultative
Streptococcus suis SC84	No	+	No	Facultative
Streptosporangium roseum DSM 43021	Yes	+		Aerobic
Subdoligranulum variabile DSM 15176	No	-	No	Anaerobic
Sulfitobacter sp. EE-36
Sulfitobacter sp. NAS-14.1		-	Yes	Aerobic
Sulfolobus islandicus L.S.2.15				Aerobic
Sulfolobus islandicus M.14.25				Aerobic
Sulfolobus islandicus M.16.27			No	Aerobic
Sulfolobus islandicus M.16.4	No		No	Aerobic
Sulfolobus islandicus Y.G.57.14
Sulfolobus islandicus Y.N.15.51	No		No
Sulfolobus solfataricus 98/2	No		No	Aerobic
Sulfurihydrogenibium azorense Az-Fu1	No	-	Yes	Microaerophilic
Sulfurihydrogenibium yellowstonense SS-5	No	-	Yes	Aerobic
Sulfurospirillum deleyianum DSM 6946		-	Yes	Microaerophilic
Synechococcus sp. BL107		-
Synechococcus sp. RS9916		-
Synechococcus sp. RS9917		-
Synechococcus sp. WH 5701		-
Synechococcus sp. WH 7805		-
Teredinibacter turnerae T7901		-	Yes	Aerobic
Thermanaerovibrio acidaminovorans DSM 6589	No	-	Yes	Anaerobic
Thermoanaerobacter ethanolicus CCSD1	Yes	+		Anaerobic
Thermoanaerobacter sp. X513		+		Anaerobic
Thermoanaerobacter sp. X561	Yes	+		Anaerobic
Thermoanaerobacterium thermosaccharolyticum DSM 571	Yes	+		Anaerobic
Thermococcus gammatolerans EJ3	No		Yes	Anaerobic
Thermococcus sibiricus MM 739
Thermomonospora curvata DSM 43183	Yes	+		Aerobic
Thermotoga naphthophila RKU-10			Yes	Anaerobic
Thiomonas intermedia K12	No	-	Yes	Aerobic
Tolumonas auensis DSM 9187	No	-	No	Facultative
Tsukamurella paurometabola DSM 20162	No	+	No
Veillonella dispar ATCC 17748		-		Anaerobic
Veillonella parvula DSM 2008	No	-	No	Anaerobic
Vibrio alginolyticus 12G01		-	Yes	Facultative
Vibrio cholerae 12129(1)	No	-	Yes	Facultative
Vibrio cholerae 623-39		-	Yes	Facultative
Vibrio cholerae BX 330286	No	-	Yes	Facultative
Vibrio cholerae M66-2	No	-	Yes	Facultative
Vibrio cholerae MJ-1236	No	-	Yes	Facultative
Vibrio cholerae MZO-2		-	Yes	Facultative
Vibrio cholerae NCTC 8457	No	-	Yes	Facultative
Vibrio cholerae O395	No	-	Yes	Facultative
Vibrio cholerae RC9	No	-	Yes	Facultative
Vibrio cholerae TM 11079-80	No	-	Yes	Facultative
Vibrio cholerae TMA 21	No	-	Yes	Anaerobic
Vibrio cholerae bv. albensis VL426	No	-	Yes	Anaerobic
Vibrio harveyi HY01		-	Yes	Facultative
Vibrio parahaemolyticus AQ3810		-	Yes	Facultative
Vibrio sp. MED222		-	Yes	Facultative
Vibrio splendidus 12B01		-	Yes	Facultative
Weissella paramesenteroides ATCC 33313
Wolbachia endosymbiont of Culex quinquefasciatus JHB
Xylanimonas cellulosilytica DSM 15894		+	No	Aerobic
Yersinia aldovae ATCC 35236	No	-	Yes	Facultative
Yersinia bercovieri ATCC 43970		-	Yes	Facultative
Yersinia frederiksenii ATCC 33641		-	Yes	Facultative
Yersinia intermedia ATCC 29909		-	Yes	Facultative
Yersinia mollaretii ATCC 43969		-	Yes	Facultative
Yersinia pestis CA88-4125		-		Facultative
Yersinia pestis Pestoides A		-		Facultative
Yersinia pestis biovar Orientalis str. IP275		-		Facultative
Yersinia pestis biovar Orientalis str. PEXU2		-		Facultative
Yersinia rohdei ATCC 43380	No	-	Yes	Facultative
Zymomonas mobilis subsp. mobilis ATCC 10988		-	No	Anaerobic
gamma proteobacterium HTCC2207
marine actinobacterium PHSC20C1	No	+
