# Supplementary material for: Predicting phenotypic traits of prokaryotes from protein domain frequencies
Source: BMC Bioinformatics. 2010 Sep 24;11:481. doi: 10.1186/1471-2105-11-481 (PMC2955703; doi:10.1186/1471-2105-11-481)
Supplement: Additional file 5 — Protein domain profile data. The file "EvaluationData.zip" consists of two comma separated value (CSV) files containing the data matrices with UFO counts associated with all organisms of the validation and test set, respectively. Here, each column corresponds to one organism and each row corresponds to one of the 10797 Pfam-A (version 23.0) families PF00001,..., PF10797. In addition, two CSV files contain the list of organism names and the associated NCBI phenotype annotation for the categories used in this study. [file 1471-2105-11-481-S5.ZIP › OrganismsValidation.csv]

Organism name	Endospores	Gram Stain	Motility	Oxygen_Req
Candidatus Carsonella ruddii PV		_
Beggiatoa sp. SS		_
Candidatus Sulcia muelleri GWSS		_
Methylobacterium chloromethanicum CM4		-	Yes	Aerobic
Buchnera aphidicola str. Bp (Baizongia pistaciae)		-
Buchnera aphidicola str. Cc (Cinara cedri)		-
Buchnera aphidicola str. Tuc7 (Acyrthosiphon pisum)		-
Buchnera aphidicola str. 5A (Acyrthosiphon pisum)		-
Buchnera aphidicola str. APS (Acyrthosiphon pisum)		-
Candidatus Blochmannia floridanus		-
Candidatus Blochmannia pennsylvanicus str. BPEN		_
Wigglesworthia glossinidia endosymbiont of Glossina brevipalpis		-
Buchnera aphidicola str. Sg (Schizaphis graminum)		-
Wolbachia endosymbiont strain TRS of Brugia malayi	No	-	No
Orientia tsutsugamushi str. Boryong		-
Ureaplasma parvum serovar 1 str. ATCC 27813		_		Facultative
Ureaplasma parvum serovar 6 str. ATCC 27818		_		Facultative
Rickettsia prowazekii str. Madrid E		-		Aerobic
Rickettsia akari str. Hartford		-		Aerobic
Mycoplasma genitalium G37	No	-	Yes	Facultative
Mycoplasma pneumoniae M129	No	-	Yes	Facultative
Tropheryma whipplei TW08/27	No	+	No	Aerobic
Tropheryma whipplei str. Twist	No	+	No	Aerobic
Candidatus Pelagibacter ubique HTCC1062		-	No	Aerobic
Picrophilus torridus DSM 9790		_		Aerobic
Baumannia cicadellinicola str. Hc (Homalodisca coagulata)		_
Ehrlichia chaffeensis str. Sapulpa		_
Neorickettsia sennetsu str. Miyayama		_
Candidatus Ruthia magnifica str. Cm (Calyptogena magnifica)		_
Rickettsia canadensis str. McKiel		-		Aerobic
Rickettsia typhi str. Wilmington		-		Aerobic
Ureaplasma parvum serovar 14 str. ATCC 33697		_		Facultative
Chlamydia trachomatis 434/Bu		-
Chlamydia trachomatis A/HAR-13		-
Chlamydia trachomatis L2b/UCH-1/proctitis		-
Chlamydia muridarum Nigg		-
Chlamydia trachomatis D/UW-3/CX		-
Chlamydophila felis Fe/C-56		-
Methanococcus aeolicus Nankai-3	No	_	Yes	Anaerobic
Chlamydophila abortus S26/3		-
Rickettsia sibirica 246		-		Aerobic
Chlamydophila caviae GPIC		-
Ureaplasma urealyticum serovar 5 str. ATCC 27817		+		Facultative
Rickettsia rickettsii str. 'Sheila Smith'		-		Aerobic
Rickettsia conorii str. Malish 7		-		Aerobic
Methanococcus vannielii SB	No	-	Yes	Anaerobic
Rickettsia bellii OSU 85-389		_
Rickettsia rickettsii str. Iowa		-		Aerobic
Rickettsia bellii RML369-C		-
Methanobrevibacter smithii ATCC 35061		+	No	Anaerobic
Mycoplasma penetrans HF-2	No	-	No	Facultative
Mycoplasma hyopneumoniae J	No	-	No	Facultative
Mycoplasma hyopneumoniae 7448	No	-	No	Facultative
Mycoplasma hyopneumoniae 232	No	-	No	Facultative
Escherichia coli O157:H7 str. EC508	No	-	Yes	Facultative
Escherichia coli O157:H7 str. EC4196	No	-	Yes	Facultative
Candidatus Azobacteroides pseudotrichonymphae genomovar. CFP2		_
Ehrlichia canis str. Jake		-
Candidatus Vesicomyosocius okutanii HA		_		Anaerobic
Anaplasma phagocytophilum HZ		-		Aerobic
Ureaplasma parvum serovar 3 str. ATCC 27815		_		Facultative
Ureaplasma parvum serovar 3 str. ATCC 700970		_		Facultative
Wolbachia sp. wRi		_
Borrelia recurrentis A1	No	-	Yes	Aerobic
Rickettsia massiliae MTU5		-		Aerobic
Ureaplasma urealyticum serovar 2 str. ATCC 27814		+		Facultative
Mycoplasma mobile 163K	No	-	Yes	Facultative
Ureaplasma urealyticum serovar 9 str. ATCC 33175		+		Facultative
Rickettsia felis URRWXCal2		-
Francisella tularensis subsp. mediasiatica FSC147		-	No	Aerobic
Ureaplasma urealyticum serovar 13 str. ATCC 33698		+		Facultative
Francisella tularensis subsp. tularensis FSC198		-	No	Aerobic
Francisella tularensis subsp. tularensis SCHU S4		-	No	Aerobic
Francisella tularensis subsp. tularensis WY96-3418		-	No	Aerobic
Mycoplasma gallisepticum R	No	-	Yes	Facultative
Haemophilus ducreyi 35000HP		-		Anaerobic
Porphyromonas gingivalis W83	No	-	No	Anaerobic
Porphyromonas gingivalis ATCC 33277	No	-	No	Anaerobic
Bifidobacterium adolescentis ATCC 15703	No	+	No	Anaerobic
Clavibacter michiganensis subsp. michiganensis NCPPB 382	No	+	No	Aerobic
uncultured Termite group 1 bacterium phylotype Rs-D17		_
Ehrlichia chaffeensis str. Arkansas		_
Ehrlichia ruminantium str. Gardel		-
Wolbachia endosymbiont of Drosophila simulans		-
Aquifex aeolicus VF5		-		Aerobic
Borrelia duttonii Ly	No	_	Yes	Aerobic
Elusimicrobium minutum Pei191		_		Anaerobic
Chlamydophila pneumoniae AR39		-
Chlamydophila pneumoniae CWL029		-
Chlamydophila pneumoniae J138		-
Chlamydophila pneumoniae TW-183		-
Borrelia turicatae 91E135	No	_	Yes	Aerobic
Borrelia hermsii DAH	No	_	Yes	Aerobic
Ureaplasma urealyticum serovar 10 str. ATCC 33699		+		Facultative
Ureaplasma urealyticum serovar 12 str. ATCC 33696		+		Facultative
Methanocaldococcus jannaschii DSM 2661	No	_	Yes	Anaerobic
Francisella tularensis subsp. holarctica FTNF002-00		-	No	Aerobic
Francisella tularensis subsp. holarctica OSU18		-	No	Aerobic
Mesoplasma florum L1	No	-	No	Facultative
Methanococcus maripaludis C5	No	_	Yes	Anaerobic
Mycoplasma arthritidis 158L3-1	No	-	No	Facultative
Methanococcus voltae A3		_	Yes	Anaerobic
Dichelobacter nodosus VCS1703A		-		Anaerobic
Mycoplasma mycoides subsp. mycoides SC str. PG1	No	-	No	Facultative
Xylella fastidiosa M12		-		Aerobic
Bartonella bacilliformis KC583	No	-	Yes	Aerobic
Dehalococcoides sp. BAV1		_		Anaerobic
Francisella novicida U112		-	No	Aerobic
Xylella fastidiosa Dixon		-		Aerobic
Xylella fastidiosa 9a5c		-		Aerobic
Mycoplasma pulmonis UAB CTIP	No	-	Yes	Facultative
Francisella philomiragia subsp. philomiragia ATCC 25017	No	-	No	Aerobic
Caldivirga maquilingensis IC-167	No	_	No	Microaerophilic
Flavobacteria bacterium BAL38		_	Yes	Aerobic
Campylobacter curvus 525.92	No	-	Yes	Microaerophilic
Candidatus Protochlamydia amoebophila UWE25		-
Haemophilus influenzae PittEE		-		Facultative
Haemophilus influenzae PittGG		-		Facultative
Haemophilus somnus 129PT		-		Facultative
Haemophilus influenzae 22.4-21		-		Facultative
Haemophilus influenzae PittHH		-		Facultative
Akkermansia muciniphila ATCC BAA-835	No	-	No	Anaerobic
Actinobacillus succinogenes 130Z		-
Oenococcus oeni ATCC BAA-1163	No	+	No	Facultative
Fervidobacterium nodosum Rt17-B1	No	-	Yes	Anaerobic
Staphylococcus epidermidis RP62A	No	+	No	Facultative
Sodalis glossinidius str. 'morsitans'	No	-	No	Microaerophilic
Leuconostoc citreum KM20		+	No	Facultative
Bifidobacterium longum NCC2705	No	+	No	Anaerobic
Staphylococcus haemolyticus JCSC1435	No	+	No	Facultative
Fusobacterium nucleatum subsp. nucleatum ATCC 25586	No	-	No	Anaerobic
Streptococcus pyogenes MGAS9429	No	+	No	Facultative
Staphylococcus epidermidis ATCC 12228	No	+	No	Facultative
Lactobacillus delbrueckii subsp. bulgaricus ATCC 11842		+		Facultative
Lactococcus lactis subsp. lactis Il1403		+		Facultative
Staphylococcus aureus RF122	No	+	No	Facultative
Lactococcus lactis subsp. cremoris SK11		+		Facultative
Oenococcus oeni PSU-1		+		Facultative
Lactobacillus delbrueckii subsp. bulgaricus ATCC BAA-365		+		Facultative
Streptococcus uberis 0140J	No	+	No	Facultative
Staphylococcus aureus subsp. aureus JH9	No	+	No	Facultative
Staphylococcus aureus subsp. aureus JH1	No	+	No	Facultative
Corynebacterium diphtheriae NCTC 13129	No	+	No	Aerobic
Streptococcus agalactiae A909	No	+	No	Facultative
Streptococcus agalactiae 2603V/R	No	+	No	Facultative
Streptococcus pneumoniae SP195	No	+	No	Facultative
Streptococcus suis 05ZYH33	No	+	No	Facultative
Streptococcus agalactiae CJB111	No	+	No	Facultative
Streptococcus suis 98HAH33	No	+	No	Facultative
Propionibacterium acnes KPA171202	No	+	No	Anaerobic
Streptococcus agalactiae 18RS21	No	+	No	Facultative
Listeria monocytogenes HCC23		+	Yes	Facultative
Escherichia coli ATCC 8739		-		Facultative
Streptococcus agalactiae H36B	No	+	No	Facultative
Escherichia coli 101-1		-	Yes	Facultative
Escherichia coli O157:H7 str. EC4501	No	-	Yes	Facultative
Thermotoga lettingae TMO	No	-	Yes	Anaerobic
Escherichia coli O157:H7 str. EC869	No	-	Yes	Facultative
Escherichia coli B7A		-	Yes	Facultative
Borrelia afzelii PKo	No	-	Yes	Aerobic
Wolbachia endosymbiont of Drosophila ananassae		-
Borrelia garinii PBi	No	_	Yes
Polynucleobacter necessarius subsp. necessarius STIR1		-	No	Aerobic
Treponema pallidum subsp. pallidum SS14	No	_	Yes	Anaerobic
Methanococcus maripaludis C6	No	_	Yes	Anaerobic
Treponema pallidum subsp. pallidum str. Nichols	No	-	Yes	Anaerobic
Methanococcus maripaludis C7	No	_	Yes	Anaerobic
Helicobacter pylori Shi470		-	Yes	Aerobic
Nautilia profundicola AmH		-	Yes	Anaerobic
Neisseria gonorrhoeae FA 1090		-		Aerobic
Dehalococcoides ethenogenes 195	No	+	Yes	Anaerobic
Sulfurimonas denitrificans DSM 1251	No	-	No	Anaerobic
Lawsonia intracellularis PHE/MN1-00		-		Facultative
Caminibacter mediatlanticus TB-2		-	Yes	Microaerophilic
Neisseria gonorrhoeae NCCP11945		-		Aerobic
Chlorobium chlorochromatii CaD3		-	No	Anaerobic
Bartonella quintana str. Toulouse	No	-		Aerobic
Thiomicrospira crunogena XCL-2	No	-	Yes	Microaerophilic
Idiomarina loihiensis L2TR		-	Yes	Aerobic
Thermococcus onnurineus NA1	No	_	Yes	Anaerobic
Chlorobium tepidum TLS		_		Anaerobic
Neisseria flavescens NRL30031/H210	No	-	No	Aerobic
Chlorobium phaeobacteroides BS1	No	-	No
Pseudoalteromonas haloplanktis TAC125	No	-	Yes	Aerobic
Haemophilus influenzae 3655		-		Facultative
Haemophilus influenzae 86-028NP		-		Facultative
Haemophilus influenzae PittAA		-		Facultative
Shewanella amazonensis SB2B		-		Facultative
Haemophilus influenzae Rd KW20		-	No	Facultative
Psychrobacter sp. PRwf-1		-	No	Aerobic
Haemophilus influenzae PittII		-		Facultative
Haemophilus influenzae 22.1-21		-		Facultative
Chlorobium ferrooxidans DSM 13031		-	No	Anaerobic
Staphylococcus capitis SK14		_
Coprothermobacter proteolyticus DSM 5265	No	-	No	Anaerobic
Granulibacter bethesdensis CGDNIH1		-
Thermosipho melanesiensis BI429		-		Anaerobic
Thermococcus kodakarensis KOD1		_	Yes	Anaerobic
Gluconobacter oxydans 621H		-	Yes	Aerobic
Mannheimia succiniciproducens MBEL55E	No	-	No	Anaerobic
Caulobacter crescentus CB15		-	Yes	Aerobic
Caulobacter crescentus NA1000		-	yes	Aerobic
Candidatus Korarchaeum cryptofilum OPF8		_
Pyrococcus furiosus DSM 3638	No	_	Yes	Anaerobic
Halothiobacillus neapolitanus c2		-	Yes	Aerobic
Corynebacterium jeikeium K411	No	+	No	Facultative
Streptococcus pyogenes str. Manfredo	No	+	No	Facultative
Streptococcus pyogenes M1 GAS	No	+	No	Facultative
Streptococcus pyogenes NZ131	No	+	No	Facultative
Streptococcus thermophilus LMG 18311	No	+	No	Anaerobic
Bifidobacterium catenulatum DSM 16992		_
Streptococcus pyogenes MGAS10394	No	+	No	Facultative
Streptococcus pyogenes SSI-1	No	+	No	Facultative
Lactobacillus sakei subsp. sakei 23K		+		Facultative
Streptococcus thermophilus CNRZ1066	No	+	No	Anaerobic
Streptococcus thermophilus LMD-9	No	+	No	Facultative
Streptococcus pyogenes MGAS315	No	+	No	Facultative
Streptococcus pyogenes MGAS5005	No	+	No	Facultative
Streptococcus pyogenes MGAS10270	No	+	No	Facultative
Staphylococcus carnosus subsp. carnosus TM300		_
Streptococcus pyogenes MGAS6180	No	+	No	Facultative
Streptococcus pyogenes MGAS2096	No	+	No	Facultative
Streptococcus pneumoniae CDC1087-00	No	+	No	Facultative
Corynebacterium urealyticum DSM 7109	No	+	No	Aerobic
Staphylococcus aureus subsp. aureus USA300_TCH1516		_
Staphylococcus aureus subsp. aureus MRSA252	No	+	No	Facultative
Staphylococcus aureus subsp. aureus MW2	No	+	No	Facultative
Staphylococcus aureus subsp. aureus MSSA476	No	+	No	Facultative
Staphylococcus aureus subsp. aureus Mu3	No	+	No	Facultative
Staphylococcus aureus subsp. aureus Mu50		_
Thermotoga maritima MSB8	No	-	Yes	Anaerobic
Xanthomonas axonopodis pv. citri str. 306		-	Yes	Aerobic
Lactobacillus acidophilus NCFM		+		Facultative
Staphylococcus aureus subsp. aureus N315	No	+	No	Facultative
Streptococcus pneumoniae CDC0288-04	No	+	No	Facultative
Streptococcus pneumoniae CDC1873-00	No	+	No	Facultative
Streptococcus pneumoniae Hungary19A-6	No	+	No	Facultative
Opitutaceae bacterium TAV2		_		Facultative
Streptococcus pneumoniae MLV-016	No	+	No	Facultative
Thermotogales bacterium TBF 19.5.1		-	Yes
Streptococcus pneumoniae G54	No	+	No	Facultative
Shigella flexneri 5 str. 8401		-		Facultative
Shigella boydii CDC 3083-94	No	-	Yes	Facultative
Streptococcus pneumoniae CDC3059-06	No	+	No	Facultative
Streptococcus pneumoniae D39	No	+	No	Facultative
Streptococcus mutans UA159	No	+	No	Facultative
Shigella boydii Sb227	No	-	Yes	Facultative
Escherichia coli str. K-12 substr. DH10B		-	Yes	Facultative
Salmonella enterica subsp. enterica serovar 4	[5]	12:i:- str. CVM23701		-	Yes	Facultative
Shigella dysenteriae 1012		-		Facultative
Streptococcus agalactiae 515	No	+	No	Facultative
Listeria monocytogenes EGD-e		+	Yes	Facultative
Streptococcus gordonii str. Challis substr. CH1	No	+	No	Facultative
Salmonella enterica subsp. enterica serovar Javiana str. GA_MM04042433		-	Yes	Facultative
Streptococcus pneumoniae R6	No	+	No	Facultative
Streptococcus pneumoniae SP6-BS73	No	+	No	Facultative
Listeria monocytogenes str. 1/2a F6854		+	Yes	Facultative
Renibacterium salmoninarum ATCC 33209	No	+	No	Facultative
Streptococcus pneumoniae SP9-BS68	No	+	No	Facultative
Clavibacter michiganensis subsp. sepedonicus	No	+	No	Aerobic
Anaerococcus hydrogenalis DSM 7454		_
Listeria welshimeri serovar 6b str. SLCC5334	No	+	Yes	Facultative
Corynebacterium glutamicum ATCC 13032	No	+	No	Facultative
Listeria monocytogenes str. 4b H7858		+	Yes	Facultative
Streptococcus pneumoniae SP3-BS71	No	+	No	Facultative
Streptococcus agalactiae COH1	No	+	No	Facultative
Listeria monocytogenes str. 4b F2365		+	Yes	Facultative
Oceanobacillus iheyensis HTE831	Yes	+	Yes	Aerobic
Enterobacter sp. 638		_
Vibrio shilonii AK1	No	-	Yes	Facultative
Wolbachia endosymbiont of Culex quinquefasciatus Pel		-		Aerobic
Borrelia burgdorferi ZS7	No	_	Yes	Microaerophilic
Borrelia burgdorferi B31	No	_	Yes	Microaerophilic
Nitrosopumilus maritimus SCM1		_	No	Aerobic
Methanosphaera stadtmanae DSM 3091		_	No	Anaerobic
Campylobacter hominis ATCC BAA-381	No	-	No	Anaerobic
Neisseria meningitidis FAM18		-		Aerobic
Neisseria meningitidis Z2491		-		Aerobic
Neisseria meningitidis MC58		-		Aerobic
Neisseria cinerea ATCC 14685	No	-	No	Aerobic
Helicobacter pylori J99		-	Yes	Aerobic
Dehalococcoides sp. CBDB1	No	+	No	Anaerobic
Neisseria meningitidis 053442		-		Aerobic
Campylobacter upsaliensis RM3195	No	-	Yes
Candidatus Amoebophilus asiaticus 5a2		-
Xylella fastidiosa M23		-		Aerobic
Xylella fastidiosa Temecula1		_		Aerobic
Neisseria lactamica ATCC 23970	No	-	No	Aerobic
Campylobacter jejuni subsp. jejuni CG8421	No	-	Yes	Microaerophilic
Zymomonas mobilis subsp. mobilis ZM4		_
Psychrobacter cryohalolentis K5		_	No
Polynucleobacter necessarius subsp. asymbioticus QLW-P1DMWA-1		-	No	Aerobic
Pediococcus pentosaceus ATCC 25745	No	+	No	Facultative
Bartonella tribocorum CIP 105476	No	-	Yes	Aerobic
Maricaulis maris MCS10	No	-	Yes	Facultative
Shewanella denitrificans OS217		-	Yes	Facultative
Arcobacter butzleri RM4018	No	-	Yes	Aerobic
Flavobacterium psychrophilum JIP02/86	No	-	Yes	Aerobic
Chlorobium limicola DSM 245		-	No	Anaerobic
Haemophilus influenzae R3021		-		Facultative
Cytophaga hutchinsonii ATCC 33406		-	Yes	Aerobic
Prosthecochloris aestuarii DSM 271		-	No
Pelodictyon luteolum DSM 273	No	-	No	Anaerobic
Thiobacillus denitrificans ATCC 25259	No	-	Yes	Facultative
Acidothermus cellulolyticus 11B	Yes	+		Aerobic
Salinibacter ruber DSM 13855		-	Yes	Aerobic
Thermus thermophilus HB27		_		Aerobic
Leifsonia xyli subsp. xyli str. CTCB07	No	-	No	Aerobic
Thermosipho africanus TCF52B		-		Anaerobic
Shewanella sp. ANA-3		-	Yes	Facultative
Alteromonas macleodii 'Deep ecotype'		-	Yes	Aerobic
Lactobacillus helveticus DPC 4571		+		Facultative
Streptococcus pyogenes MGAS8232	No	+	No	Facultative
Lactobacillus brevis ATCC 367		+		Facultative
Lactobacillus gasseri ATCC 33323		+		Facultative
Xanthomonas campestris pv. campestris str. 8004		-	Yes	Aerobic
Xanthomonas campestris pv. campestris str. ATCC 33913		-	Yes	Aerobic
Bifidobacterium longum DJO10A	No	+	No	Anaerobic
Leuconostoc mesenteroides subsp. mesenteroides ATCC 8293		+		Facultative
Streptococcus pyogenes MGAS10750	No	+	No	Facultative
Dictyoglomus turgidum DSM 6724		+		Anaerobic
Staphylococcus aureus subsp. aureus COL	No	+	No	Facultative
Staphylococcus aureus subsp. aureus NCTC 8325	No	+	No	Facultative
Staphylococcus aureus subsp. aureus str. Newman	No	+	No
Thermotoga petrophila RKU-1	No	-	Yes	Anaerobic
Aliivibrio salmonicida LFI1238	No	-	Yes	Facultative
Staphylococcus aureus subsp. aureus USA300_FPR3757	No	+	No	Facultative
Caulobacter sp. K31		-	Yes	Aerobic
Caldicellulosiruptor saccharolyticus DSM 8903		+		Anaerobic
Bacillus coagulans 36D1	Yes	+	Yes	Facultative
Shigella flexneri 2a str. 2457T		-		Facultative
Streptococcus agalactiae NEM316	No	+	No	Facultative
Shigella flexneri 2a str. 301		-		Facultative
Salmonella enterica subsp. enterica serovar Enteritidis str. P125109	No	-	Yes	Facultative
Salmonella enterica subsp. enterica serovar Choleraesuis str. SC-B67		-	Yes	Facultative
Streptococcus pneumoniae SP19-BS75	No	+	No	Facultative
Salmonella enterica subsp. enterica serovar Kentucky str. CDC 191		-	Yes	Facultative
Streptococcus pneumoniae SP18-BS74	No	+	No	Facultative
Streptococcus pneumoniae ATCC 700669	No	+	No	Facultative
Streptococcus pneumoniae SP11-BS70	No	+	No	Facultative
Salmonella enterica subsp. enterica serovar Newport str. SL254		-	Yes	Facultative
Streptococcus sanguinis SK36	No	+	No	Facultative
Escherichia coli str. K-12 substr. W3110		-	Yes	Facultative
Escherichia coli str. K-12 substr. MG1655		-	Yes	Facultative
Bacillus pumilus SAFR-032	Yes	+	Yes	Aerobic
Vibrio vulnificus YJ016		-	Yes	Facultative
Corynebacterium glutamicum R	No	+	No	Facultative
Bacillus selenitireducens MLS10	No	+	No	Facultative
Escherichia coli O157:H7 str. EC4076	No	-	Yes	Facultative
Escherichia coli SE11		-		Facultative
Escherichia coli O127:H6 str. E2348/69	No	-	Yes	Facultative
Escherichia coli O157:H7 str. EC4115	No	-	Yes	Facultative
Vibrio harveyi ATCC BAA-1116		-	Yes	Facultative
Escherichia coli O157:H7 EDL933		-	Yes	Facultative
Streptococcus pneumoniae SP14-BS69	No	+	No	Facultative
Lactobacillus casei ATCC 334		+		Facultative
Bifidobacterium longum subsp. infantis ATCC 15697	No	+	No	Anaerobic
Yersinia enterocolitica subsp. enterocolitica 8081		-	Yes	Facultative
Jannaschia sp. CCS1	No	-	No	Aerobic
Arthrobacter chlorophenolicus A6	No	+	Yes	Aerobic
Nanoarchaeum equitans Kin4-M	No	_		Anaerobic
Methanopyrus kandleri AV19	No	_		Anaerobic
Acinetobacter baumannii SDF		-		Aerobic
Persephonella marina EX-H1	No	-	Yes	Microaerophilic
Erythrobacter sp. SD-21		-	Yes	Aerobic
Campylobacter lari RM2100	No	-	Yes	Microaerophilic
Erythrobacter litoralis HTCC2594	No	-	Yes	Aerobic
unidentified eubacterium SCB49		_
Campylobacter fetus subsp. fetus 82-40		-	Yes	Microaerophilic
Campylobacter jejuni subsp. doylei 269.97	No	-	Yes	Microaerophilic
Campylobacter jejuni subsp. jejuni HB93-13	No	-	Yes
Campylobacter jejuni subsp. jejuni 81116	No	-	Yes	Microaerophilic
Pyrococcus horikoshii OT3	No	_	Yes	Anaerobic
Hyperthermus butylicus DSM 5456	No	_	Yes	Anaerobic
Pyrococcus abyssi GE5	No	_	Yes	Anaerobic
Gramella forsetii KT0803		-		Aerobic
Chlorobaculum parvum NCIB 8327		_		Facultative
Campylobacter coli RM2228	No	-	Yes	Microaerophilic
Pyrobaculum arsenaticum DSM 13514	No	_	Yes	Anaerobic
Thioalkalivibrio sp. K90mix		-	Yes
Shewanella sp. MR-7		-	Yes	Facultative
Flavobacteriales bacterium ALC-1		_
Methylobacillus flagellatus KT		-	Yes	Aerobic
Thermus thermophilus HB8		_		Aerobic
Halorhodospira halophila SL1		-	Yes
Shewanella benthica KT99		-	No	Facultative
Lentisphaera araneosa HTCC2155	No	-	No
Shewanella baltica OS223		-	Yes	Facultative
Bacteroides thetaiotaomicron VPI-5482		-		Anaerobic
Shewanella oneidensis MR-1		-	Yes	Facultative
Shewanella putrefaciens 200		-	Yes	Facultative
Fusobacterium nucleatum subsp. vincentii ATCC 49256	No	-	No	Anaerobic
Shewanella piezotolerans WP3		-	Yes	Facultative
Thermotoga sp. RQ2	No	-	Yes	Anaerobic
Micrococcus luteus NCTC 2665	No	+		Aerobic
Salmonella enterica subsp. enterica serovar Gallinarum str. 287/91	No	-	Yes	Facultative
Lactobacillus johnsonii NCC 533		+		Facultative
Salmonella enterica subsp. enterica serovar Typhi str. Ty2		-	Yes	Facultative
Aromatoleum aromaticum EbN1		-	Yes	Facultative
Thermotoga neapolitana DSM 4359	No	-		Microaerophilic
Salmonella enterica subsp. enterica serovar Paratyphi A str. ATCC 9150		-	Yes	Facultative
Salmonella enterica subsp. enterica serovar Paratyphi A str. AKU_12601	No	-	Yes	Facultative
Salmonella enterica subsp. enterica serovar Paratyphi C strain RKS4594		-	Yes	Facultative
Streptococcus pneumoniae SP23-BS72	No	+	No	Facultative
Salmonella enterica subsp. enterica serovar Hadar str. RI_05P066		-	Yes	Facultative
Salmonella enterica subsp. enterica serovar Saintpaul str. SARA23		-	Yes	Facultative
Salmonella enterica subsp. enterica serovar Newport str. SL317		-	Yes	Facultative
Salmonella enterica subsp. enterica serovar Agona str. SL483		-	Yes	Facultative
Salmonella enterica subsp. enterica serovar Paratyphi B str. SPB7	No	-	Yes	Facultative
Streptococcus pneumoniae CGSP14	No	+	No	Facultative
Escherichia fergusonii ATCC 35469	No	-	Yes	Facultative
Vibrio campbellii AND4		-	Yes	Facultative
Bacillus amyloliquefaciens FZB42	Yes	+		Aerobic
Salmonella enterica subsp. enterica serovar Heidelberg str. SL486		-	Yes	Facultative
Salmonella enterica subsp. enterica serovar Saintpaul str. SARA29		-	Yes	Facultative
Salmonella enterica subsp. arizonae serovar 62:z4	z23:--		-	Yes	Facultative
Bacillus cereus subsp. cytotoxis NVH 391-98	Yes	+	Yes	Aerobic
Shigella sonnei Ss046	No	-	Yes	Facultative
Bacillus subtilis subsp. subtilis str. 168		_
Psychromonas ingrahamii 37	No	-	No	Anaerobic
Escherichia coli HS		-	Yes	Facultative
Vibrio vulnificus CMCP6		-	Yes	Facultative
Vibrio splendidus LGP32	No	-	Yes	Facultative
Finegoldia magna ATCC 29328		+		Anaerobic
Lactobacillus casei BL23		+		Facultative
Bacillus sp. B14905	Yes	+		Aerobic
Marinomonas sp. MWYL1		-	Yes	Aerobic
Serratia proteamaculans 568		_	Yes	Facultative
Methanothermobacter thermautotrophicus str. Delta H	No	_	No	Anaerobic
Mycobacterium leprae Br4923	No	+	No	Aerobic
Mycobacterium leprae TN	No	+	No	Aerobic
Psychrobacter arcticus 273-4		-	No
Prochlorococcus marinus str. MIT 9211		-
Nitratiruptor sp. SB155-2		-	No	Anaerobic
Prochlorococcus marinus str. MIT 9301		_
Prochlorococcus marinus str. AS9601		-
Campylobacter jejuni subsp. jejuni CG8486	No	-	Yes	Microaerophilic
Campylobacter concisus 13826	No	-	Yes	Microaerophilic
Prochlorococcus marinus str. MIT 9312		-	No
Metallosphaera sedula DSM 5348	No	-	No	Aerobic
Methylacidiphilum infernorum V4		_		Aerobic
Sphingopyxis alaskensis RB2256	No	-		Aerobic
Sulfurovum sp. NBC37-1		-	No	Facultative
Campylobacter jejuni subsp. jejuni 81-176	No	-	Yes	Microaerophilic
Leptospira borgpetersenii serovar Hardjo-bovis L550	No	-	Yes	Aerobic
Campylobacter jejuni subsp. jejuni NCTC 11168	No	-	Yes	Microaerophilic
Campylobacter jejuni subsp. jejuni CF93-6		-	Yes
Campylobacter jejuni subsp. jejuni 260.94	No	-	Yes
Leptospira borgpetersenii serovar Hardjo-bovis JB197	No	-	Yes	Aerobic
Sulfolobus acidocaldarius DSM 639	No	_	No	Aerobic
Alcanivorax borkumensis SK2		-	No	Aerobic
Campylobacter jejuni RM1221	No	-	Yes	Microaerophilic
Pyrobaculum islandicum DSM 4184	No	_	Yes	Anaerobic
Acinetobacter baumannii ACICU		-		Aerobic
Staphylothermus marinus F1	No	_	No	Anaerobic
Alteromonadales bacterium TW-7		_
Archaeoglobus fulgidus DSM 4304		_	Yes	Anaerobic
Acinetobacter baumannii ATCC 17978	No	-	No	Aerobic
Shewanella loihica PV-4		-	Yes	Facultative
Sulfolobus tokodaii str. 7	No	_	No	Aerobic
Campylobacter rectus RM3267		-	Motile
Shewanella sp. MR-4		-	Yes	Facultative
Pseudoalteromonas atlantica T6c	No	-	Yes	Aerobic
Nitrobacter winogradskyi Nb-255		-	Yes	Facultative
Shewanella sp. W3-18-1		-	Yes	Facultative
Nitrosospira multiformis ATCC 25196		-	Yes	Aerobic
Shewanella baltica OS155		-	Yes	Facultative
Sphingomonas wittichii RW1		-	Yes	Aerobic
Bacteroides vulgatus ATCC 8482		+		Anaerobic
Thermoanaerobacter pseudethanolicus ATCC 33223	Yes	+		Anaerobic
Parvibaculum lavamentivorans DS-1		-	Yes	Aerobic
Shewanella baltica OS185		-	Yes	Facultative
Shewanella pealeana ATCC 700345		-	Yes	Facultative
Desulfovibrio desulfuricans subsp. desulfuricans str. ATCC 27774	No	-	Yes	Anaerobic
Xanthomonas oryzae pv. oryzae MAFF 311018		-	Yes	Aerobic
Xanthomonas oryzae pv. oryzae KACC10331		-		Aerobic
Clostridium thermocellum DSM 4150	Yes	+	Yes	Anaerobic
Herminiimonas arsenicoxydans		_		Anaerobic
Fusobacterium nucleatum subsp. polymorphum ATCC 10953	No	-	No	Anaerobic
Rhodobacterales bacterium HTCC2150		_
Thermomicrobium roseum DSM 5159	No	-	No	Aerobic
Cellvibrio japonicus Ueda107		-	Yes	Aerobic
Salmonella enterica subsp. enterica serovar Dublin str. CT_02021853		-	Yes	Facultative
Thermobifida fusca YX	Yes	+	No	Aerobic
Chromohalobacter salexigens DSM 3043		-	Yes	Facultative
Vibrio fischeri MJ11	No	-	Yes	Facultative
Chromobacterium violaceum ATCC 12472		-	Yes	Facultative
Gluconacetobacter diazotrophicus PAl 5	No	-	Yes	Aerobic
Salmonella enterica subsp. enterica serovar Weltevreden str. HI_N05-537		-	Yes	Facultative
Salmonella enterica subsp. enterica serovar Schwarzengrund str. SL480		-	Yes	Facultative
Salmonella enterica subsp. enterica serovar Typhimurium str. LT2		-	Yes	Facultative
Salmonella enterica subsp. enterica serovar Heidelberg str. SL476		-	Yes	Facultative
Lactobacillus plantarum WCFS1		+		Facultative
Exiguobacterium sp. AT1b		+
Methylobacterium extorquens PA1		-	Yes	Facultative
Bacillus licheniformis ATCC 14580	Yes	+	Yes	Facultative
Bacillus halodurans C-125	Yes	+	Yes	Facultative
Escherichia coli UTI89		-	Yes	Facultative
Escherichia coli 536		-	Yes	Facultative
Dinoroseobacter shibae DFL 12		-	Yes	Aerobic
Escherichia coli APEC O1		-	Yes	Facultative
Yersinia pestis Angola		-		Facultative
Roseovarius sp. TM1035		_
Lysinibacillus sphaericus C3-41	Yes	+	Yes	Aerobic
Bacillus clausii KSM-K16		_
Ruegeria pomeroyi DSS-3		-	Yes	Aerobic
Rhodospirillum rubrum ATCC 11170		-	Yes	Facultative
Clostridium phytofermentans ISDg	Yes	+	Yes	Anaerobic
Methylobacterium nodulans ORS 2060	No	-	Yes	Aerobic
Helicobacter hepaticus ATCC 51449		-	Yes	Aerobic
Prochlorococcus marinus str. MIT 9215		-
marine gamma proteobacterium HTCC2080		_
Prochlorococcus marinus subsp. marinus str. CCMP1375		_	No
Prochlorococcus marinus str. NATL1A		-
Prochlorococcus marinus str. NATL2A		-	No
Thermodesulfovibrio yellowstonii DSM 11347		-	Yes
Acinetobacter baumannii AB0057	No	-	No	Aerobic
Campylobacter jejuni subsp. jejuni 84-25	No	-	Yes
Wolinella succinogenes DSM 1740		-	Yes	Microaerophilic
Hyphomonas neptunium ATCC 15444		-	Yes	Aerobic
Aeropyrum pernix K1	No	_	Yes	Aerobic
Lactobacillus salivarius UCC118	No	+		Facultative
Pyrobaculum aerophilum str. IM2	No	_	Yes	Facultative
Xanthomonas oryzae pv. oryzae PXO99A		-	Yes	Aerobic
Bacteroides fragilis NCTC 9343		-		Anaerobic
Shewanella frigidimarina NCIMB 400		-	Yes	Facultative
Sulfolobus solfataricus P2	No	_	No	Aerobic
Thermus aquaticus Y51MC23		-	No	Aerobic
Stenotrophomonas maltophilia R551-3		-		Aerobic
Anoxybacillus flavithermus WK1	Yes	+	Yes	Facultative
Stenotrophomonas maltophilia K279a		-		Aerobic
Shewanella sediminis HAW-EB3	No	-	Yes	Facultative
Bacteroides fragilis YCH46		-		Anaerobic
Synechococcus sp. JA-2-3B'a(2-13)		-		Facultative
Thermoanaerobacter sp. X514		+		Anaerobic
Colwellia psychrerythraea 34H		-	Yes	Facultative
Clostridium botulinum B str. Eklund 17B	Yes	+	Yes	Anaerobic
Bacillus sp. SG-1	Yes	+		Aerobic
Geobacillus kaustophilus HTA426	Yes	+	No	Aerobic
Shewanella baltica OS195		-	Yes	Facultative
Alkalilimnicola ehrlichei MLHE-1		_		Facultative
Beijerinckia indica subsp. indica ATCC 9039		-	No	Aerobic
Desulfovibrio desulfuricans subsp. desulfuricans str. G20		-	Yes	Anaerobic
Janthinobacterium sp. Marseille		_	Yes
Thermoanaerobacter tengcongensis MB4		-	Yes	Anaerobic
Geobacillus thermodenitrificans NG80-2	Yes	+	Yes	Facultative
Diaphorobacter sp. TPSY		-	Yes	Facultative
Desulfovibrio vulgaris str. 'Miyazaki F'		-		Anaerobic
Salmonella enterica subsp. enterica serovar Schwarzengrund str. CVM19633		-	Yes	Facultative
Geobacillus sp. G11MC16	Yes	+	Yes	Facultative
Clostridium cellulolyticum H10	Yes	+	Yes	Anaerobic
Roseobacter sp. CCS2		_		Anaerobic
Escherichia coli E24377A		-	Yes	Facultative
Alkaliphilus oremlandii OhILAs	Yes	+		Anaerobic
Ralstonia solanacearum GMI1000		_		Aerobic
Marinobacter algicola DG893	No	-	Yes	Facultative
Ruegeria sp. TM1040		-	Yes
Oceanibulbus indolifex HEL-45		-	No	Aerobic
Clostridium difficile 630	Yes	+	Yes	Anaerobic
Rhodopseudomonas palustris BisB18		-	Yes	Facultative
Pectobacterium atrosepticum SCRI1043		-	Yes	Facultative
Xanthobacter autotrophicus Py2		-	Yes	Facultative
Rhodopseudomonas palustris HaA2		-	Yes	Facultative
Sagittula stellata E-37	No	-	No	Aerobic
Rhizobium etli CFN 42		-		Aerobic
Agrobacterium tumefaciens str. C58		-	Yes	Aerobic
Rhizobium leguminosarum bv. trifolii WSM2304		-	Yes	Aerobic
Methanosaeta thermophila PT	No	_	No	Anaerobic
Prochlorococcus marinus subsp. pastoris str. CCMP1986		_	No
Desulfurococcus kamchatkensis 1221n		_		Anaerobic
Candidatus Methanoregula boonei 6A8		_		Anaerobic
Desulfuromonas acetoxidans DSM 684		-	Yes	Anaerobic
Thioalkalivibrio sp. HL-EbGR7	No	-	Yes	Aerobic
Leptospira biflexa serovar Patoc strain 'Patoc 1 (Paris)'	No	-	Yes	Aerobic
Leptospira biflexa serovar Patoc strain 'Patoc 1 (Ames)'	No	-	Yes	Aerobic
Geobacter lovleyi SZ	No	-	Yes	Anaerobic
Shewanella putrefaciens CN-32		-	Yes	Facultative
Clostridium botulinum C str. Eklund	Yes	+	Yes	Anaerobic
Mycobacterium avium subsp. paratuberculosis K-10	No	+	No	Aerobic
Geobacillus sp. WCH70	Yes	+	Yes	Facultative
Desulfotomaculum reducens MI-1	Yes	+	Yes	Anaerobic
Shewanella halifaxensis HAW-EB4	No	-	Yes	Facultative
Clostridium botulinum E3 str. Alaska E43	Yes	+	Yes	Anaerobic
Natranaerobius thermophilus JW/NM-WN-LF	No	+	No
Clostridium tetani E88	No	+	Yes	Anaerobic
Azoarcus sp. BH72		-	Yes	Microaerophilic
Dethiobacter alkaliphilus AHT 1	Yes	_	Yes	Anaerobic
Pseudomonas entomophila L48		_
Roseobacter sp. SK209-2-6		_
Comamonas testosteroni KF-1	No	-	Yes	Aerobic
Kineococcus radiotolerans SRS30216	No	+	Yes	Aerobic
Ralstonia metallidurans CH34		-		Facultative
Yersinia pestis biovar Antiqua str. UG05-0454		-		Facultative
Rhodopseudomonas palustris BisB5		-	Yes	Facultative
Arthrobacter aurescens TC1	No	+	Yes	Aerobic
Yersinia pseudotuberculosis YPIII		-	Yes	Facultative
Pseudomonas fluorescens Pf-5		-	Yes	Aerobic
Burkholderia ambifaria IOP40-10	No	-	Yes	Aerobic
Mesorhizobium sp. BNC1		-	Yes	Aerobic
Sinorhizobium meliloti 1021		-	Yes	Aerobic
Mesorhizobium loti MAFF303099		-		Aerobic
Candidatus Phytoplasma australiense		_		Aerobic
Acinetobacter baumannii AB307-0294		-		Aerobic
Candidatus Desulforudis audaxviator MP104C		+	Yes
Carboxydothermus hydrogenoformans Z-2901		+		Anaerobic
Methanococcoides burtonii DSM 6242	No	_	Yes	Anaerobic
Limnobacter sp. MED105		-	Yes	Aerobic
Synechococcus sp. JA-3-3Ab		-		Facultative
Flavobacterium johnsoniae UW101	No	-	Yes	Aerobic
Magnetococcus sp. MC-1		-	Yes	Facultative
Clostridium perfringens SM101	Yes	+	No	Anaerobic
Clostridium perfringens ATCC 13124	Yes	+	No	Anaerobic
Clostridium perfringens NCTC 8239	Yes	+	No	Anaerobic
Clostridium thermocellum ATCC 27405	Yes	+	Yes	Anaerobic
Clostridium perfringens str. 13	Yes	+	No	Anaerobic
Clostridium perfringens CPE str. F4969	Yes	+	No	Anaerobic
Anaerocellum thermophilum DSM 6725		_		Anaerobic
Clostridium perfringens B str. ATCC 3626	Yes	+	No	Anaerobic
Dechloromonas aromatica RCB	No	-	Yes	Facultative
Ralstonia solanacearum UW551		_		Aerobic
Oligotropha carboxidovorans OM5		-
Pseudomonas putida KT2440		-	Yes	Aerobic
Acidovorax citrulli AAC00-1	No	-	Yes	Aerobic
Yersinia pestis biovar Mediaevalis str. K1973002		-		Facultative
Methanosarcina acetivorans C2A	No	_	No	Anaerobic
Yersinia pestis biovar Antiqua str. E1979001		-		Facultative
Yersinia pestis biovar Antiqua str. B42003004		-		Facultative
Rhodopseudomonas palustris BisA53		-	Yes	Facultative
Pseudomonas syringae pv. phaseolicola 1448A		-	Yes	Aerobic
Pseudomonas syringae pv. syringae B728a		-	Yes	Aerobic
Pseudomonas syringae pv. tomato str. DC3000		-	Yes	Aerobic
Delftia acidovorans SPH-1		-		Aerobic
Bordetella parapertussis 12822		-		Aerobic
Sinorhizobium medicae WSM419	No	-		Aerobic
Synechococcus sp. CC9902		_	Yes
Synechococcus sp. RCC307		_	Yes
Synechococcus sp. CC9311		_	Yes
Synechococcus sp. WH 7803		_	Yes
Mycobacterium ulcerans Agy99	No	+	No	Aerobic
Prochlorococcus marinus str. MIT 9303		-	No
Synechococcus sp. WH 8102		_	Yes
Synechococcus elongatus PCC 6301		-	No
Syntrophomonas wolfei subsp. wolfei str. Goettingen	No	-	Yes	Anaerobic
Mycobacterium avium 104	No	+	No	Aerobic
Geobacter sp. FRC-32	No	-		Anaerobic
Xylella fastidiosa Ann-1		-		Aerobic
Methanosarcina mazei Go1	No	_	No	Anaerobic
Clostridium perfringens D str. JGS1721	Yes	+	Yes	Anaerobic
Geobacter uraniireducens Rf4	No	-		Microaerophilic
Deinococcus radiodurans R1		+		Aerobic
Anaeromyxobacter dehalogenans 2CP-C	Yes	-	Yes	Facultative
Acidovorax sp. JS42	No	-	Yes	Aerobic
Arthrobacter sp. FB24		+
Clostridium kluyveri DSM 555	Yes	+	Yes	Anaerobic
Pseudomonas putida F1		-	Yes	Aerobic
Pseudomonas putida GB-1		-	Yes	Aerobic
Yersinia pestis CO92		-		Facultative
Nocardia farcinica IFM 10152	Yes	+	No	Aerobic
Yersinia pestis biovar Orientalis str. MG05-1020		-		Facultative
Yersinia pestis KIM		-		Facultative
Yersinia pestis biovar Microtus str. 91001		-		Facultative
Yersinia pestis Pestoides F		-		Facultative
Leptothrix cholodnii SP-6		_	No	Aerobic
Yersinia pestis Nepal516		-		Facultative
Rhodoferax ferrireducens T118		-	Yes	Facultative
Yersinia pestis Antiqua		-		Facultative
Burkholderia cenocepacia MC0-3	No	-	Yes	Facultative
Methylobacterium sp. 4-46		-	Yes	Facultative
Bradyrhizobium japonicum USDA 110		-	Yes	Aerobic
Prochlorococcus marinus str. MIT 9313		_	No
Natronomonas pharaonis DSM 2160		_		Aerobic
Mycobacterium tuberculosis CDC1551	No	+	No	Aerobic
Mycobacterium tuberculosis H37Ra	No	+	No	Aerobic
Mycobacterium tuberculosis H37Rv	No	+	No	Aerobic
Synechococcus elongatus PCC 7942		_
Geobacter metallireducens GS-15		-	Yes	Anaerobic
Geobacter sulfurreducens PCA		-	Yes	Anaerobic
Nitrobacter hamburgensis X14		-	Yes	Aerobic
Clostridium perfringens C str. JGS1495	Yes	+	No	Anaerobic
Pseudomonas mendocina ymp		-	Yes	Aerobic
Anaeromyxobacter dehalogenans 2CP-1	Yes	-	Yes	Facultative
Marinobacter aquaeolei VT8		-	Yes	Facultative
Pseudomonas aeruginosa UCBPP-PA14		-	Yes	Aerobic
Roseobacter sp. AzwK-3b		_
Yersinia pestis biovar Orientalis str. F1991016		-		Facultative
Pseudomonas fluorescens Pf0-1		-	Yes	Aerobic
Pseudomonas aeruginosa PAO1		-	Yes	Aerobic
Symbiobacterium thermophilum IAM 14863	No	+	No	Microaerophilic
Burkholderia multivorans CGD2M		-		Aerobic
Burkholderia multivorans CGD2		-		Aerobic
Burkholderia cenocepacia AU 1054		_
alpha proteobacterium BAL199		_
Burkholderia cenocepacia HI2424		_
Burkholderia cenocepacia J2315		-	Yes	Facultative
Labrenzia aggregata IAM 12614		-	Yes
Agrobacterium vitis S4		-	Yes	Aerobic
Aster yellows witches'-broom phytoplasma AYWB		_		Aerobic
Hydrogenivirga sp. 128-5-R1-1		-	Yes	Anaerobic
Synechococcus sp. CC9605	No	_	Yes
Nitrosococcus oceani ATCC 19707		_	Yes
Moorella thermoacetica ATCC 39073	Yes	+		Anaerobic
Clostridium novyi NT	Yes	+	Yes	Anaerobic
Geobacter bemidjiensis Bem		-	No	Anaerobic
Pelobacter carbinolicus DSM 2380		-		Anaerobic
Crocosphaera watsonii WH 8501		_
Geobacter sp. M21		-	Yes	Anaerobic
Anaeromyxobacter sp. K	Yes	_	Yes	Anaerobic
Roseiflexus castenholzii DSM 13941		_	Yes	Facultative
Syntrophobacter fumaroxidans MPOB	No	-	No	Anaerobic
Marinobacter sp. ELB17		-		Facultative
Salinispora tropica CNB-440	Yes	+	No	Aerobic
Ralstonia eutropha JMP134		_	Yes	Facultative
Burkholderia multivorans CGD1		-		Aerobic
Burkholderia ambifaria MEX-5	No	-	Yes	Aerobic
Rhodobacter sphaeroides KD131		-	Yes	Facultative
Burkholderia sp. 383		-	Yes	Facultative
Rhodococcus jostii RHA1	No	+	No	Aerobic
Paracoccus denitrificans PD1222	No	-	No	Aerobic
Pelotomaculum thermopropionicum SI	Yes	_		Anaerobic
Desulfonatronospira thiodismutans ASO3-1	No	-	Yes	Anaerobic
delta proteobacterium MLMS-1		-	Yes
Clostridium perfringens E str. JGS1987	Yes	+	No	Anaerobic
Cyanothece sp. PCC 8802		_	No	Facultative
Cyanothece sp. ATCC 51142		_		Facultative
Mycobacterium gilvum PYR-GCK	No	+	No
Methylobacterium populi BJ001	No	-		Aerobic
Acidiphilium cryptum JF-5		-		Aerobic
Salinispora arenicola CNS-205	Yes	+	No	Aerobic
Pseudomonas aeruginosa LESB58		-	Yes	Aerobic
Desulfatibacillum alkenivorans AK-01	No	-	No	Anaerobic
Rhodobacter sphaeroides 2.4.1		_
Burkholderia ambifaria AMMD	No	-	Yes	Facultative
Burkholderia vietnamiensis G4		-	Yes	Facultative
Desulfitobacterium hafniense DCB-2	Yes	-	Yes	Anaerobic
Rhizobium leguminosarum bv. trifolii WSM1325		-	Yes	Aerobic
Heliobacterium modesticaldum Ice1	Yes	-	Yes	Anaerobic
Synechocystis sp. PCC 6803		_
Methanospirillum hungatei JF-1	No	_	Yes	Anaerobic
Pelobacter propionicus DSM 2379	No	-	No	Anaerobic
Haloquadratum walsbyi DSM 16790		_
Methylibium petroleiphilum PM1		-	Yes	Facultative
Photorhabdus luminescens subsp. laumondii TTO1		-	Yes	Facultative
Clostridium acetobutylicum ATCC 824	Yes	+	Yes	Anaerobic
Pseudomonas aeruginosa PA7		-	Yes	Aerobic
Clostridium butyricum 5521	Yes	+	Yes	Anaerobic
Clostridium beijerinckii NCIMB 8052	Yes	+	Yes
Herpetosiphon aurantiacus ATCC 23779		-	Yes	Aerobic
Burkholderia ambifaria MC40-6		-
Ralstonia eutropha H16		-	Yes	Facultative
Desulfitobacterium hafniense Y51	Yes	-	Yes	Anaerobic
Anaeromyxobacter sp. Fw109-5	Yes	_	Yes	Anaerobic
Chloroflexus aggregans DSM 9485		_	Yes	Facultative
Microcystis aeruginosa NIES-843		_	No	Aerobic
Ralstonia pickettii 12D		-		Aerobic
Rhodobacter sphaeroides ATCC 17025		-	Yes	Facultative
Nostoc azollae 0708		_	Yes	Aerobic
Gloeobacter violaceus PCC 7421		_
Burkholderia multivorans ATCC 17616		-		Aerobic
Polaromonas sp. JS666		-	No	Aerobic
Frankia alni ACN14a		+
Arthrospira maxima CS-328		_		Facultative
Cyanothece sp. PCC 7822		_	No	Anaerobic
Frankia sp. EAN1pec		+		Aerobic
Bradyrhizobium sp. BTAi1		-	Yes	Aerobic
Halobacterium sp. NRC-1	No	-	Yes	Facultative
Polaromonas naphthalenivorans CJ2		-	No	Aerobic
Lyngbya sp. PCC 8106		-
Natrialba magadii ATCC 43099		-	Yes	Aerobic
Halorubrum lacusprofundi ATCC 49239		_	Yes	Aerobic
Cyanothece sp. CCY 0110		_		Facultative
Nostoc sp. PCC 7120		_	Yes	Aerobic
Halobacterium salinarum R1	No	_	Yes	Anaerobic
Haloarcula marismortui ATCC 43049	No	_	Yes	Aerobic
Onion yellows phytoplasma OY-M		_		Aerobic
Anabaena variabilis ATCC 29413		_	Yes	Aerobic
Trichodesmium erythraeum IMS101		_	Yes	Aerobic
Myxococcus xanthus DK 1622	Yes	-	Yes	Aerobic
Geobacillus sp. Y412MC61	Yes	+	Yes	Facultative
Brucella ovis ATCC 25840	No	-	No	Facultative
Brucella suis 1330		-		Aerobic
Brucella abortus bv. 1 str. 9-941		-		Facultative
Brucella canis ATCC 23365		-
Brucella suis ATCC 23445		-		Aerobic
Brucella melitensis biovar Abortus 2308		-		Facultative
Brucella abortus S19		-		Facultative
Brucella melitensis 16M		_
Ochrobactrum anthropi ATCC 49188		_
Mycoplasma synoviae 53	No	-	No	Facultative
Mycoplasma capricolum subsp. capricolum ATCC 27343	No	-	No	Facultative
Anaplasma marginale str. St. Maries		_		Aerobic
Anaplasma marginale str. Florida		_		Aerobic
Hydrogenobaculum sp. Y04AAS1	No	-	Yes	Aerobic
Thermoplasma acidophilum DSM 1728	No	_	Yes	Facultative
Haemophilus parasuis SH0165		-	No	Facultative
Actinobacillus pleuropneumoniae serovar 3 str. JL03		-		Facultative
Actinobacillus pleuropneumoniae L20		-		Facultative
Haemophilus parasuis 29755		-	No	Facultative
Pasteurella multocida subsp. multocida str. Pm70		-		Facultative
Escherichia coli O157:H7 str. EC4113	No	-	Yes	Facultative
Ehrlichia ruminantium str. Welgevonden		-
Thermoplasma volcanium GSS1	No	_	Yes	Facultative
Coxiella burnetii RSA 493		-		Facultative
Coxiella burnetii RSA 331		-		Facultative
Helicobacter pylori G27	No	-	Yes	Microaerophilic
Coxiella burnetii CbuG_Q212		-		Facultative
Coxiella burnetii Dugway 5J108-111		-		Facultative
Dehalococcoides sp. VS		_		Anaerobic
Lactobacillus reuteri 100-23	No	+		Facultative
Staphylococcus saprophyticus subsp. saprophyticus ATCC 15305	No	+	No	Aerobic
Actinobacillus pleuropneumoniae serovar 7 str. AP76		-		Facultative
Bifidobacterium animalis subsp. lactis AD011	No	+	No	Anaerobic
Bifidobacterium animalis subsp. lactis HN019		+	No	Anaerobic
Corynebacterium efficiens YS-314	No	+	No	Facultative
Petrotoga mobilis SJ95	No	-	Yes	Anaerobic
Escherichia coli E110019		-	Yes	Facultative
Listeria innocua Clip11262		+	Yes	Facultative
Escherichia coli E22		-	Yes	Facultative
Sulfurihydrogenibium sp. YO3AOP1		-	Yes	Facultative
Rickettsiella grylli		-	No	Facultative
Coxiella burnetii RSA 334		-		Facultative
Helicobacter pylori P12	No	-	Yes	Microaerophilic
Helicobacter pylori HPAG1		-	Yes	Aerobic
Helicobacter acinonychis str. Sheeba		-	Yes	Microaerophilic
Coxiella burnetii CbuK_Q154		-		Facultative
Helicobacter pylori B128	No	-	Yes	Microaerophilic
Methanocorpusculum labreanum Z	No	_	No	Anaerobic
Brachyspira hyodysenteriae WA1	No	-	Yes	Facultative
Collinsella aerofaciens ATCC 25986	No	+	No	Anaerobic
Vibrio cholerae MAK 757	No	-	Yes	Facultative
Vibrio cholerae 1587	No	-	Yes	Facultative
Exiguobacterium sibiricum 255-15	No	+		Facultative
Shigella dysenteriae Sd197	No	-	Yes	Facultative
Streptococcus equi subsp. zooepidemicus MGCS10565	No	+	No	Facultative
Streptococcus pneumoniae TIGR4	No	+	No	Facultative
Carnobacterium sp. AT7		+
Bacillus pumilus ATCC 7061	Yes	+	Yes	Aerobic
Escherichia coli O157:H7 str. EC4486	No	-	Yes	Facultative
Cronobacter sakazakii ATCC BAA-894	No	-	Yes	Anaerobic
Escherichia coli O157:H7 str. EC4401	No	-	Yes	Facultative
Escherichia coli SMS-3-5	No	-	Yes	Facultative
Citrobacter koseri ATCC BAA-895		-
Flavobacteria bacterium MS024-2A		_
Helicobacter pylori 98-10	No	-	Yes	Microaerophilic
Chlorobium phaeovibrioides DSM 265	No	-	No	Facultative
Lactobacillus fermentum IFO 3956		+		Facultative
Algoriphagus sp. PR1		_
Acholeplasma laidlawii PG-8A		_		Facultative
Kocuria rhizophila DC2201		+	No	Aerobic
Thermofilum pendens Hrk 5	No	_	No	Anaerobic
Lactococcus lactis subsp. cremoris MG1363		+		Facultative
Streptococcus equi subsp. equi 4047	No	+	No	Facultative
Vibrio cholerae MZO-3		-	Yes	Facultative
Vibrio cholerae O395	No	-	Yes	Facultative
Vibrio cholerae O1 biovar El Tor str. N16961		-	Yes	Facultative
Vibrio fischeri ES114	No	-	Yes	Facultative
Dictyoglomus thermophilum H-6-12	No	-	No	Anaerobic
Streptococcus equi subsp. zooepidemicus	No	+	No	Facultative
Enterococcus faecalis V583		+		Facultative
Escherichia coli O157:H7 str. Sakai		-	Yes	Facultative
Bacillus anthracis str. A0389	Yes	+	Yes	Facultative
Bacillus anthracis str. A0488	Yes	+	Yes	Facultative
Bacillus anthracis str. A0465	Yes	+	Yes	Facultative
Treponema denticola ATCC 35405	No	_	Yes	Anaerobic
Ignicoccus hospitalis KIN4/I	No	-	Yes	Anaerobic
Helicobacter pylori 26695		-	Yes	Aerobic
Acinetobacter sp. ADP1	No	-	No	Aerobic
Nitrosomonas europaea ATCC 19718		-	Yes	Aerobic
marine gamma proteobacterium HTCC2143		_
Halothermothrix orenii H 168		-		Anaerobic
Pedobacter sp. BAL39	No	-	No
Desulfotalea psychrophila LSv54		-		Anaerobic
Enterococcus faecium DO		+		Facultative
Aeromonas salmonicida subsp. salmonicida A449		-	Yes	Facultative
Moritella sp. PE36		-	Yes	Facultative
Escherichia coli F11		-	Yes	Facultative
Vibrionales bacterium SWAT-3		_	No
Bacillus anthracis str. A0442	Yes	+	Yes	Facultative
Bacillus cereus B4264	Yes	+	Yes	Aerobic
Bacillus cereus ATCC 14579	Yes	+	Yes	Aerobic
Bacillus anthracis Tsiankovskii-I	Yes	+	Yes	Facultative
Bacillus anthracis str. A0174	Yes	+	Yes	Facultative
Bacillus anthracis str. A0193	Yes	+	Yes	Facultative
Bacillus anthracis str. Ames	Yes	+	Yes	Facultative
Bacillus anthracis str. 'Ames Ancestor'	Yes	+	Yes	Facultative
Bacillus thuringiensis serovar israelensis ATCC 35646	Yes	+	Yes	Facultative
Bacillus cereus AH820	Yes	+	Yes	Aerobic
Bacillus cereus NVH0597-99	Yes	+	Yes	Aerobic
Bacillus cereus AH187	Yes	+	Yes	Aerobic
Bacillus thuringiensis serovar konkukian str. 97-27	Yes	+	Yes	Facultative
Bacillus anthracis str. Sterne	Yes	+	Yes	Facultative
Bacillus thuringiensis str. Al Hakam	Yes	+	Yes	Facultative
Klebsiella pneumoniae subsp. pneumoniae MGH 78578		-	Yes	Facultative
Rhodopseudomonas palustris CGA009		-	Yes	Facultative
Klebsiella pneumoniae 342		-	Yes	Facultative
Candidatus Phytoplasma mali		_		Aerobic
Leptospira interrogans serovar Copenhageni str. Fiocruz L1-130	No	_	Yes	Aerobic
Novosphingobium aromaticivorans DSM 12444		-	Yes	Aerobic
Bacteroides caccae ATCC 43185		-		Anaerobic
Nitrosomonas eutropha C91		-	Yes
Pyrobaculum calidifontis JCM 11548	No	_	Yes	Facultative
Thermoproteus neutrophilus V24Sta	No	_	No	Anaerobic
Saccharophagus degradans 2-40		-	Yes	Aerobic
Chlorobium phaeobacteroides DSM 266	No	-	No	Facultative
Acidobacteria bacterium Ellin345		_
Alicyclobacillus acidocaldarius LAA1	Yes	+		Aerobic
Rubrobacter xylanophilus DSM 9941	No	+	No	Aerobic
Vibrio parahaemolyticus RIMD 2210633		-	Yes	Facultative
Bordetella avium 197N		-	Yes	Aerobic
Bacillus cereus W	Yes	+	Yes	Aerobic
Bacillus cereus ATCC 10987	Yes	+	Yes	Aerobic
Bacillus weihenstephanensis KBAB4		+		Aerobic
Bacillus cereus Q1	Yes	+	Yes	Aerobic
Azorhizobium caulinodans ORS 571		_
Acinetobacter baumannii		-		Aerobic
Leptospira interrogans serovar Lai str. 56601	No	_	Yes	Aerobic
Chloroherpeton thalassium ATCC 35110		-	Yes	Facultative
Shewanella woodyi ATCC 51908		-	Yes	Facultative
Desulfovibrio vulgaris str. Hildenborough		-	Yes	Anaerobic
Bacillus cereus G9842	Yes	+	Yes	Aerobic
Bacillus cereus G9241	Yes	+	Yes	Aerobic
Roseobacter denitrificans OCh 114		-	Yes
Rhizobium etli CIAT 652	No	-	Yes	Aerobic
Verminephrobacter eiseniae EF01-2		-
Agrobacterium radiobacter K84		-	Yes	Aerobic
Thermosinus carboxydivorans Nor1	No	-	Yes	Anaerobic
Pelodictyon phaeoclathratiforme BU-1	No	-	No	Anaerobic
Desulfovibrio vulgaris DP4		-		Anaerobic
Lutiella nitroferrum 2002		_
Bacillus cereus 03BB108	Yes	+	Yes	Aerobic
Methanoculleus marisnigri JR1	No	-	Yes	Anaerobic
Deinococcus geothermalis DSM 11300		+		Aerobic
Beggiatoa sp. PS		_
Rhodospirillum centenum SW		-	Yes	Facultative
Pseudomonas putida W619		-	Yes	Aerobic
Burkholderia mallei ATCC 23344		-	No
Clostridium botulinum A str. Hall	Yes	+	Yes	Anaerobic
Chthoniobacter flavus Ellin428		-	No	Aerobic
Yersinia pseudotuberculosis IP 31758		-	Yes	Facultative
Yersinia pseudotuberculosis PB1/+		-	Yes	Facultative
Yersinia pseudotuberculosis IP 32953		-	Yes	Facultative
Alkaliphilus metalliredigens QYMF		_
Nocardioides sp. JS614	No	+	No	Aerobic
Rhodopseudomonas palustris TIE-1		-	Yes	Facultative
Syntrophus aciditrophicus SB	No	-	No	Anaerobic
Desulfococcus oleovorans Hxd3		-		Anaerobic
Synechococcus sp. PCC 7002		_	No
Desulfovibrio salexigens DSM 2638	No	-		Anaerobic
Clostridium botulinum A str. ATCC 19397	Yes	+	Yes	Anaerobic
Clostridium botulinum F str. Langeland	Yes	+	Yes	Anaerobic
Clostridium botulinum NCTC 2916	Yes	+	Yes	Anaerobic
Methylobacterium radiotolerans JCM 2831		_		Aerobic
Burkholderia sp. H160	No	-	Yes	Aerobic
Mycobacterium bovis BCG str. Pasteur 1173P2	No	+	No	Aerobic
Mycobacterium bovis AF2122/97	No	+	No	Aerobic
Pseudomonas stutzeri A1501	No	-	Yes	Aerobic
Ralstonia pickettii 12J		-		Aerobic
Burkholderia mallei SAVP1		-	No
Burkholderia mallei NCTC 10229		-	No
Clostridium botulinum A str. ATCC 3502	Yes	+	Yes	Anaerobic
Clostridium botulinum B1 str. Okra	Yes	+	Yes	Anaerobic
Burkholderia pseudomallei 305		-	Yes	Aerobic
Burkholderia pseudomallei 1710b		-	Yes	Aerobic
Paenibacillus sp. JDR-2	Yes	+		Aerobic
Geobacillus sp. Y412MC10	Yes	+	Yes	Facultative
Frankia sp. CcI3		+		Aerobic
Planctomyces maris DSM 8797		-	Yes	Aerobic
Cyanothece sp. PCC 8801		_		Facultative
Methanosarcina barkeri str. Fusaro	No	_	No	Anaerobic
Clostridium botulinum Bf	Yes	+	Yes	Anaerobic
Burkholderia thailandensis E264		-	Yes	Aerobic
Burkholderia pseudomallei K96243		-	Yes	Aerobic
Burkholderia pseudomallei 576		-	Yes	Aerobic
Rhizobium leguminosarum bv. viciae 3841		-	Yes	Aerobic
Phenylobacterium zucineum HLK1		-	Yes	Aerobic
Burkholderia pseudomallei 1106a		-	Yes	Aerobic
Clostridium botulinum A3 str. Loch Maree	Yes	+	Yes	Anaerobic
Burkholderia xenovorans LB400	No	-	Yes	Aerobic
Chloroflexus aurantiacus J-10-fl		_	Yes	Anaerobic
Chloroflexus sp. Y-400-fl		_
Mycobacterium sp. JLS		+
Cupriavidus taiwanensis	No	-	Yes	Facultative
Rhodobacter sphaeroides ATCC 17029		-	Yes	Facultative
Burkholderia phytofirmans PsJN		-	Yes	Aerobic
Burkholderia graminis C4D1M	No	-	Yes	Aerobic
Bradyrhizobium sp. ORS278		_
Mycobacterium sp. MCS	No	+	No
Mycobacterium sp. KMS		+
Cyanothece sp. PCC 7425		_	No	Facultative
Mycobacterium vanbaalenii PYR-1	No	+	No	Aerobic
Nodularia spumigena CCY 9414		_		Aerobic
Streptomyces avermitilis MA-4680	Yes	+	No	Aerobic
Microscilla marina ATCC 23134		-	Yes	Aerobic
Acaryochloris marina MBIC11017		_		Aerobic
Nostoc punctiforme PCC 73102		_	Yes	Aerobic
Prochlorococcus marinus str. MIT 9515		_
Legionella pneumophila str. Paris		-	Yes	Aerobic
Legionella pneumophila str. Corby		-	Yes	Aerobic
Haemophilus somnus 2336		-		Facultative
Vibrio cholerae V52		-	Yes	Facultative
Parabacteroides distasonis ATCC 8503	No	+	No	Anaerobic
Vibrio cholerae 2740-80		-	Yes	Facultative
Aeromonas hydrophila subsp. hydrophila ATCC 7966		-	Yes	Facultative
Bacillus cereus AH1134	Yes	+	Yes	Aerobic
Bacillus cereus E33L	Yes	+	Yes	Aerobic
Magnetospirillum magneticum AMB-1		-	Yes	Microaerophilic
Opitutus terrae PB90-1	No	_	Yes	Anaerobic
Acidithiobacillus ferrooxidans ATCC 53993	No	-	Yes	Aerobic
Methylococcus capsulatus str. Bath		-		Aerobic
Acidithiobacillus ferrooxidans ATCC 23270		-	Yes	Facultative
Methylocella silvestris BL2		-	No	Aerobic
Candidatus Methanosphaerula palustris E1-9c		_	No	Anaerobic
Mycobacterium abscessus	No	+	No	Aerobic
Solibacter usitatus Ellin6076		-	No	Aerobic
Burkholderia mallei NCTC 10247		-	No
Mycobacterium marinum M	No	+	No	Aerobic
Eubacterium hallii DSM 3353		+		Anaerobic
Hahella chejuensis KCTC 2396		-	Yes	Facultative
Burkholderia pseudomallei 668		-	Yes	Aerobic
Desulfobacterium autotrophicum HRM2		-	Yes	Anaerobic
Roseiflexus sp. RS-1	No	-	Yes	Facultative
Saccharopolyspora erythraea NRRL 2338	Yes	+		Aerobic
Mycobacterium smegmatis str. MC2 155	No	+	No	Aerobic
Plesiocystis pacifica SIR-1		-	Yes	Aerobic
Burkholderia phymatum STM815	No	-	Yes
Streptomyces griseus subsp. griseus NBRC 13350	Yes	+	No	Aerobic
Cyanothece sp. PCC 7424		_	No	Facultative
Orientia tsutsugamushi str. Ikeda		-
Legionella pneumophila str. Lens		-	Yes	Aerobic
Legionella pneumophila subsp. pneumophila str. Philadelphia 1		-	Yes	Aerobic
Victivallis vadensis ATCC BAA-548		-	No	Anaerobic
Streptomyces coelicolor A3(2)	Yes	+	No	Aerobic
Sorangium cellulosum 'So ce 56'		-	Yes	Aerobic
